# Supplementary material for: Genome-Wide RNAi Screen Identifies Novel Host Proteins Required for Alphavirus Entry
Source: PLoS Pathog. 2013 Dec 19;9(12):e1003835. doi: 10.1371/journal.ppat.1003835 (PMC3868536; doi:10.1371/journal.ppat.1003835)
Supplement: Table S1 — Primary RNAi screen dataset for SINV. (XLSX) [file ppat.1003835.s006.xlsx]

## Sheet: Table S1
Table S1: Primary RNAi screen dataset for SINV.
CellHTS2 Z-Score	Ambion Gene Symbol	NCBI RefSeq	Entrez Gene ID	Official Gene Symbol
-16.14	LOC440152	XM_495965	-	-
-15	FLJ20574	NM_017886	54986	ULK4
-15	HK1	NM_033500	3098	HK1
-14.88	COPG	NM_016128	22820	COPG1
-14.82	COPB	NM_016451	1315	COPB1
-14.68	RHO	NM_000539	6010	RHO
-14.15	FOXA2	NM_153675	3170	FOXA2
-13.82	BC-2	NM_198426	27243	CHMP2A
-13.82	NY-REN-58	NM_016122	51134	CCDC41
-13.82	RUTBC3	NM_015705	27352	SGSM3
-13.5	LOC389253	XM_374104	-	-
-13.19	RPL12	NM_000976	6136	RPL12
-12.71	FLJ10826	NM_001031707	-	-
-12.36	LOC124446	XM_378175	-	-
-12.3	FLJ46363	NM_207434	400002	FLJ46363
-12.26	C6orf31	NM_030651	80863	PRRT1
-12.25	UBB	NM_018955	7314	UBB
-12.25	UBC	NM_021009	7316	UBC
-11.89	LOC401551	XM_376909	-	-
-11.89	LOC439967	XM_495815	-	-
-11.82	COPA	NM_004371	1314	COPA
-11.68	LOC391655	XM_497965	-	-
-11.68	OR6C1	NM_001005182	390321	OR6C1
-11.68	OR52N2	NM_001005174	390077	OR52N2
-11.68	OR52E6	NM_001005167	390078	OR52E6
-11.48	FLJ37035	XM_374842	-	-
-11.47	TJP1	NM_003257	7082	TJP1
-11.03	DDX48	NM_014740	9775	EIF4A3
-10.88	LOC283604	XM_211088	-	-
-10.88	LOC255649	XM_172860	-	-
-10.88	C17orf28	NM_030630	283987	HID1
-10.84	LOC442081	XM_497923	-	-
-10.58	NUP62	NM_012346	23636	NUP62
-10.56	LOC387991	XM_370763	-	-
-10.26	MGC71999	NM_199290	342538	NACA2
-10.26	LOC342346	XM_296817	-	-
-9.98	FLJ20273	NM_019027	54502	RBM47
-9.9	AF5Q31	NM_014423	27125	AFF4
-9.87	ANP32D	NM_012404	23519	ANP32D
-9.79	ITGA3	NM_002204	3675	ITGA3
-9.78	NHP2L1	NM_001003796	4809	NHP2L1
-9.77	RPS27A	NM_002954	6233	RPS27A
-9.77	CBX7	NM_175709	23492	CBX7
-9.53	DCTN1	NM_023019	1639	DCTN1
-9.52	LOC345630	XM_293903	-	-
-9.52	FMN1	XM_375185	-	-
-9.52	LOC344471	XM_497899	-	-
-9.52	LOC345430	XM_498024	-	-
-9.52	LOC343930	XM_292850	-	-
-9.13	GLIS2	NM_032575	84662	GLIS2
-9.06	LOC389117	XM_371638	-	-
-9	LOC136242	XM_059830	-	-
-8.97	FLJ11539	XM_496724	-	-
-8.91	LOC441653	XM_497363	-	-
-8.82	ASF1A	NM_014034	25842	ASF1A
-8.78	IQCF3	XM_376233	-	-
-8.62	ZFYVE27	NM_144588	118813	ZFYVE27
-8.51	SMU1	NM_018225	55234	SMU1
-8.37	FLJ31795	NM_144609	124808	CCDC43
-8.29	TRIM44	NM_017583	54765	TRIM44
-8.26	ZNF553	NM_152652	197407	ZNF48
-8.25	POU4F2	NM_004575	5458	POU4F2
-8.13	FLJ21986	NM_024913	79974	CPED1
-8.03	THPO	NM_199228	7066	THPO
-8.02	GSPT2	NM_018094	23708	GSPT2
-7.97	TNKS1BP1	NM_033396	85456	TNKS1BP1
-7.97	LOC63929	NM_022098	63929	XPNPEP3
-7.94	HINT2	NM_032593	84681	HINT2
-7.85	C6orf118	NM_144980	168090	C6orf118
-7.8	FLJ14640	NM_032816	84902	CEP89
-7.78	LOC442174	XM_498056	-	-
-7.76	LOC402059	XM_497817	-	-
-7.68	C1orf132	XM_373884	-	-
-7.64	FLJ46831	NM_207426	399823	FOXI2
-7.63	LOC388489	XM_373786	-	-
-7.53	SPIRE1	NM_020148	56907	SPIRE1
-7.36	CASP9	NM_032996	842	CASP9
-7.12	TRIF	NM_182919	148022	TICAM1
-6.95	SIAT7E	NM_030965	81849	ST6GALNAC5
-6.93	DBT	NM_001918	1629	DBT
-6.78	ZNF529	NM_020951	57711	ZNF529
-6.77	NPTX2	NM_002523	4885	NPTX2
-6.77	C9orf150	NM_203403	286343	LURAP1L
-6.73	C6orf110	NM_018426	55362	TMEM63B
-6.63	HEPN1	NM_001037558	641654	HEPN1
-6.45	MGC48625	NM_182609	342926	ZNF677
-6.38	TNFRSF13C	NM_052945	115650	TNFRSF13C
-6.35	EPHB3	NM_004443	2049	EPHB3
-6.33	LOC389316	XM_374132	-	-
-6.2	TGIF2	NM_021809	60436	TGIF2
-6.17	TARBP2	NM_134323	6895	TARBP2
-6.06	LOC442099	XM_497951	-	-
-5.98	C20orf141	NM_080739	128653	C20orf141
-5.98	LAMA3	NM_198129	3909	LAMA3
-5.71	LOC442669	XM_499413	-	-
-5.71	LOC440122	XM_495940	-	-
-5.55	TU3A	NM_007177	11170	FAM107A
-5.54	GMNN	NM_015895	51053	GMNN
-5.53	PYCR1	NM_153824	5831	PYCR1
-5.5	CRK7	NM_016507	51755	CDK12
-5.49	LOC441261	XM_499334	-	-
-5.48	DKFZp686O1327	XM_379141	-	-
-5.47	LOC126295	NM_173480	126295	ZNF57
-5.45	MYBPC1	NM_206821	4604	MYBPC1
-5.41	BCL2L1	NM_138578	598	BCL2L1
-5.41	ZIK1	NM_001010879	284307	ZIK1
-5.31	ARCN1	NM_001655	372	ARCN1
-5.29	C14orf115	NM_018228	55237	VRTN
-5.29	GALP	NM_033106	85569	GALP
-5.27	SNX19	NM_014758	399979	SNX19
-5.23	LOC284207	NM_001004431	284207	METRNL
-5.14	RBM17	NM_032905	84991	RBM17
-5.13	LOC400685	XM_378795	-	-
-5.1	MGC5508	NM_024092	79073	TMEM109
-5.09	DEXI	NM_014015	28955	DEXI
-5.07	C14orf26	XM_378453	-	-
-5.04	CPA3	NM_001870	1359	CPA3
-5.04	C13orf12	NM_015932	51371	POMP
-5.01	LOC541469	NM_001013617	90522	YIF1B
-5.01	LOC440705	XM_496427	-	-
-5	HIST1H2BM	NM_003521	8342	HIST1H2BM
-4.97	DKFZP564O123	NM_014043	25978	CHMP2B
-4.96	Bles03	NM_031450	83638	C11orf68
-4.95	JARID1C	NM_004187	8242	KDM5C
-4.9	CRY2	NM_021117	1408	CRY2
-4.8	PLSCR4	NM_020353	57088	PLSCR4
-4.75	ATP11A	XM_085028	-	-
-4.73	TIF1	NM_015905	8805	TRIM24
-4.71	CHR415SYT	NM_001014372	401135	SYT14L
-4.7	COPB2	NM_004766	9276	COPB2
-4.7	FBXO33	NM_203301	254170	FBXO33
-4.67	HTR3D	NM_182537	200909	HTR3D
-4.66	DKFZp451A175	NM_153235	167838	TXLNB
-4.65	PHF1	NM_002636	5252	PHF1
-4.6	NIFIE14	NM_032635	10430	TMEM147
-4.57	C9orf72	NM_145005	203228	C9orf72
-4.57	PSMB1	NM_002793	5689	PSMB1
-4.57	F25965	NM_019104	55957	LIN37
-4.55	LASS6	NM_203463	253782	CERS6
-4.55	LOC401176	XM_379318	-	-
-4.53	PRKCE	NM_005400	5581	PRKCE
-4.52	LOC340765	XM_291704	-	-
-4.51	ZCWPW1	NM_017984	55063	ZCWPW1
-4.51	MGC10540	NM_032353	84313	VPS25
-4.47	PERLD1	NM_033419	93210	PGAP3
-4.46	WDR41	NM_018268	55255	WDR41
-4.45	THEG	NM_199202	51298	THEG
-4.44	EDG6	NM_003775	8698	S1PR4
-4.44	SPRY3	NM_005840	10251	SPRY3
-4.44	FLJ31485	XM_498555	-	-
-4.42	LOC442497	XM_499501	-	-
-4.42	YTHDF1	NM_017798	54915	YTHDF1
-4.41	STK4	NM_006282	6789	STK4
-4.39	MYBBP1A	NM_014520	10514	MYBBP1A
-4.37	LOC58486	NM_021211	58486	ZBED5
-4.35	PSMD8	NM_002812	5714	PSMD8
-4.33	RPLP0	NM_001002	6175	RPLP0
-4.32	LOC387983	XM_373588	-	-
-4.32	LOC390570	XM_372566	-	-
-4.29	LOC401089	XM_376269	-	-
-4.28	OR11A1	NM_013937	26531	OR11A1
-4.28	POLG	NM_002693	5428	POLG
-4.26	PRM1	NM_002761	5619	PRM1
-4.26	LOC402146	XM_497943	-	-
-4.23	FLJ20014	NM_017622	54785	C17orf59
-4.23	LOC442057	XM_497889	-	-
-4.23	DEK	NM_003472	7913	DEK
-4.22	LSM8	NM_016200	51691	NAA38
-4.22	CA11	NM_001217	770	CA11
-4.22	LXN	NM_020169	56925	LXN
-4.21	PLEKHJ1	NM_018049	55111	PLEKHJ1
-4.21	ZNF441	NM_152355	126068	ZNF441
-4.21	LOC389095	XM_374033	-	-
-4.19	DAPP1	NM_014395	27071	DAPP1
-4.18	TIGD4	NM_145720	201798	TIGD4
-4.17	IRS1	NM_005544	3667	IRS1
-4.16	FLJ12436	NM_024661	79714	CCDC51
-4.14	LOC392352	XM_373301	-	-
-4.13	ZNF8	NM_021089	7554	ZNF8
-4.12	LOC441927	XM_497742	-	-
-4.12	ASCC3L1	NM_014014	23020	SNRNP200
-4.12	GPC6	NM_005708	10082	GPC6
-4.12	FLJ33674	NM_207351	285368	PRRT3
-4.11	MGC52022	NM_198563	375346	TMEM110
-4.11	HCNGP	NM_013260	29115	SAP30BP
-4.1	KIAA0863	NM_014913	22850	ADNP2
-4.1	LOC116437	XM_378394	-	-
-4.09	LOC440792	XM_496493	-	-
-4.09	FURIN	NM_002569	5045	FURIN
-4.09	KU-MEL-3	NM_001011540	497048	KU-MEL-3
-4.08	PIK3CD	NM_005026	5293	PIK3CD
-4.06	CAMP	NM_004345	820	CAMP
-4.05	Prostein	NM_033102	85414	SLC45A3
-4.05	LOC401026	XM_376160	-	-
-4.05	BPIL3	NM_174897	128859	BPIFB6
-4.05	CENPA	NM_001809	1058	CENPA
-4.03	BRMS1	NM_001024957	25855	BRMS1
-4.02	MICA	NM_000247	100507436	MICA
-3.99	KIAA1957	XM_065166	-	-
-3.98	FLJ37464	NM_173815	283848	CES4A
-3.98	CNOT7	NM_054026	29883	CNOT7
-3.97	KIAA1720	NM_030645	80851	SH3BP5L
-3.95	KCTD4	NM_198404	386618	KCTD4
-3.95	CSF2	NM_000758	1437	CSF2
-3.95	PKD2L1	NM_016112	9033	PKD2L1
-3.95	PCDHA13	NM_031865	56136	PCDHA13
-3.95	S100A14	NM_020672	57402	S100A14
-3.94	LOC440141	XM_495954	-	-
-3.93	LOC440364	XM_496148	-	-
-3.93	LOC442380	XM_498273	-	-
-3.92	MGC12760	XM_496351	-	-
-3.9	RPL21	XM_499267	-	-
-3.9	MGLL	NM_001003794	11343	MGLL
-3.9	POLR2F	NM_021974	5435	POLR2F
-3.89	C7orf32	NM_145230	155066	ATP6V0E2
-3.88	ANGPTL6	NM_031917	83854	ANGPTL6
-3.87	MRPL36	NM_032479	64979	MRPL36
-3.86	EIF3S10	NM_003750	8661	EIF3A
-3.85	RPL30	NM_000989	6156	RPL30
-3.84	LOC440536	XM_498721	-	-
-3.84	TPCN1	NM_017901	53373	TPCN1
-3.83	RPS5	NM_001009	6193	RPS5
-3.82	LOC283194	XM_498516	-	-
-3.81	LOC401445	XM_379547	-	-
-3.8	NFS1	NM_181679	9054	NFS1
-3.79	LOC388353	XM_371028	-	-
-3.78	CLSTN3	NM_014718	9746	CLSTN3
-3.77	FLJ11029	NM_018304	55771	PRR11
-3.76	C10orf27	NM_152710	219793	TBATA
-3.76	TNFSF18	NM_005092	8995	TNFSF18
-3.76	COL18A1	NM_130445	80781	COL18A1
-3.76	ALPP	NM_001632	250	ALPP
-3.74	LOC51054	NM_015899	51054	PLEKHA8P1
-3.74	CINP	NM_032630	51550	CINP
-3.72	LOC388076	XM_370833	-	-
-3.72	TPM3	NM_153649	7170	TPM3
-3.7	LOC388743	XM_371344	-	-
-3.7	FLJ23703	NM_182534	200197	TMEM51-AS1
-3.69	ISCU	NM_213595	23479	ISCU
-3.69	FXYD7	NM_022006	53822	FXYD7
-3.68	UBTD1	NM_024954	80019	UBTD1
-3.68	DKFZP564O0823	NM_015393	25849	PARM1
-3.66	LOC441333	XM_496962	-	-
-3.66	KIAA1007	NM_206999	23019	CNOT1
-3.65	NOLC1	NM_004741	9221	NOLC1
-3.65	LOC389239	XM_371714	-	-
-3.64	ZNF142	NM_005081	7701	ZNF142
-3.63	RPL7	NM_000971	6129	RPL7
-3.63	S100A16	NM_080388	140576	S100A16
-3.63	APOC2	NM_000483	344	APOC2
-3.63	F7	NM_000131	2155	F7
-3.63	FLJ43987	XM_371500	-	-
-3.62	LOC203510	XM_115897	-	-
-3.62	DKFZP434B168	NM_015434	25896	INTS7
-3.61	RALGPS1A	NM_014636	9649	RALGPS1
-3.61	LOC345711	XM_293937	-	-
-3.61	XPO6	NM_015171	23214	XPO6
-3.6	TRAF4	NM_004295	9618	TRAF4
-3.6	PPP2R2A	NM_002717	5520	PPP2R2A
-3.6	LOC391059	NM_001013660	391059	FRRS1
-3.6	FLJ20313	NM_017762	54893	MTMR10
-3.59	LOC387864	XM_373535	-	-
-3.59	RPS3	NM_001005	6188	RPS3
-3.58	FLJ32224	XM_498744	-	-
-3.58	FLJ11588	NM_024603	79656	BEND5
-3.57	LOC442175	XM_498057	-	-
-3.57	LOC442050	XM_497880	-	-
-3.57	PDE6C	NM_006204	5146	PDE6C
-3.57	DDOST	NM_005216	1650	DDOST
-3.57	LOC391130	XM_372803	-	-
-3.56	NCKIPSD	NM_016453	51517	NCKIPSD
-3.56	NEK2	NM_002497	4751	NEK2
-3.56	ARHGEF7	NM_003899	8874	ARHGEF7
-3.56	RNASEH2A	NM_006397	10535	RNASEH2A
-3.55	HIST1H2BC	NM_003526	8347	HIST1H2BC
-3.55	CHX10	NM_182894	338917	VSX2
-3.53	LOC400855	XM_375928	-	-
-3.53	LOC440885	XM_498906	-	-
-3.52	LOC401410	NM_001008742	401410	LOC401410
-3.52	LOC143458	NM_174902	143458	LDLRAD3
-3.52	HNRPH2	NM_019597	3188	HNRNPH2
-3.51	C6orf68	NM_138459	116150	NUS1
-3.5	LOC201895	NM_174921	201895	SMIM14
-3.5	SAE1	NM_005500	10055	SAE1
-3.5	C21orf128	NM_152507	150147	C21orf128
-3.5	OR6N2	NM_001005278	81442	OR6N2
-3.5	BAZ2A	NM_013449	11176	BAZ2A
-3.49	FOXN4	NM_213596	121643	FOXN4
-3.49	EFEMP1	NM_004105	2202	EFEMP1
-3.49	CX3CR1	NM_001337	1524	CX3CR1
-3.49	LOC440118	XM_498554	-	-
-3.49	MGC8407	NM_024046	79012	CAMKV
-3.48	AKIP	NM_017900	54998	AURKAIP1
-3.48	LCN7	NM_022164	64129	TINAGL1
-3.48	ALDOAP1	XM_497922	-	-
-3.47	LOC440264	XM_496061	-	-
-3.47	LOC389029	XM_374007	-	-
-3.47	PRKCB1	NM_002738	5579	PRKCB
-3.46	SPIB	NM_003121	6689	SPIB
-3.46	SLC7A2	NM_003046	6542	SLC7A2
-3.46	HRH2	NM_022304	3274	HRH2
-3.46	BBOX1	NM_003986	8424	BBOX1
-3.46	AGTRAP	NM_020350	57085	AGTRAP
-3.45	POU2F1	NM_002697	5451	POU2F1
-3.45	FLJ30307	XM_378807	-	-
-3.44	TTRAP	NM_016614	51567	TDP2
-3.44	MYL7	NM_021223	58498	MYL7
-3.43	HUMRTVLH3	NM_015860	-	-
-3.42	SCAMP1	NM_052822	9522	SCAMP1
-3.42	LOC390760	XM_372654	-	-
-3.42	MICB	NM_005931	4277	MICB
-3.42	TOMM34	NM_006809	10953	TOMM34
-3.41	SPPL2A	NM_032802	84888	SPPL2A
-3.41	ZNF323	NM_030899	64288	ZSCAN31
-3.41	DUXA	NM_001012729	503835	DUXA
-3.41	LOC130063	XM_059396	-	-
-3.41	IL1F10	NM_173161	84639	IL1F10
-3.4	SLC7A4	NM_004173	6545	SLC7A4
-3.4	NET-5	NM_006675	10867	TSPAN9
-3.39	LOC440115	XM_498551	-	-
-3.39	LOC442148	XM_498030	-	-
-3.38	ZNF578	NM_152472	147660	ZNF578
-3.38	MGC45438	NM_152459	146556	C16orf89
-3.37	PSORS1C2	NM_014069	170680	PSORS1C2
-3.37	LOC390606	XM_497459	-	-
-3.37	LOC284751	NM_001025463	284751	LOC284751
-3.37	DKFZP434O047	NM_015594	26083	TBC1D29
-3.37	LOC401934	XM_377555	-	-
-3.36	BIRC3	NM_182962	330	BIRC3
-3.36	LOC150051	XM_097792	-	-
-3.36	LHX6	NM_199160	26468	LHX6
-3.36	LOC146845	NM_001037306	-	-
-3.35	ARS2	NM_182800	51593	SRRT
-3.35	SLC9A3R1	NM_004252	9368	SLC9A3R1
-3.35	FLJ37798	XM_379417	-	-
-3.33	MYH7	NM_000257	4625	MYH7
-3.33	LOC146167	XM_085347	-	-
-3.33	KRTAP1-1	NM_030967	81851	KRTAP1-1
-3.33	KIAA1276	XM_039169	-	-
-3.32	BIN2	NM_016293	51411	BIN2
-3.32	DKFZP564G2022	NM_015497	25963	TMEM87A
-3.31	OR7E86P	XM_497957	-	-
-3.3	NDST1	NM_001543	3340	NDST1
-3.29	FLT4	NM_002020	2324	FLT4
-3.29	IL16	NM_172217	3603	IL16
-3.28	TACC1	NM_006283	6867	TACC1
-3.28	PHKG2	NM_000294	5261	PHKG2
-3.28	LOC91431	NM_138698	55345	C4orf21
-3.28	LOC199899	XM_378866	-	-
-3.28	Ufm1	NM_016617	51569	UFM1
-3.28	ATP6AP2	NM_005765	10159	ATP6AP2
-3.26	LOC401480	XM_379608	-	-
-3.26	LOC389269	XM_374111	-	-
-3.25	FLJ33360	NM_001001702	401172	FLJ33360
-3.25	RPLP2	NM_001004	6181	RPLP2
-3.25	USP35	XM_290527	-	-
-3.25	LOC401212	XM_379363	-	-
-3.25	LRRC24	NM_001024678	441381	LRRC24
-3.25	RBM14	NM_006328	10432	RBM14
-3.24	CRYBA2	NM_057093	1412	CRYBA2
-3.24	HAK	NM_052947	115701	ALPK2
-3.23	LOC441851	XM_499208	-	-
-3.23	PNMA3	NM_013364	29944	PNMA3
-3.23	HTRA3	NM_053044	94031	HTRA3
-3.22	LOC400669	XM_378766	-	-
-3.21	CHP	NM_007236	11261	CHP1
-3.2	STK10	NM_005990	6793	STK10
-3.2	PRPF8	NM_006445	10594	PRPF8
-3.19	LOC93622	NM_138699	93622	LOC93622
-3.19	NPEPL1	NM_024663	79716	NPEPL1
-3.19	HSPC128	NM_014167	29080	CCDC59
-3.19	PABPN1	NM_004643	8106	PABPN1
-3.18	FLJ45880	NM_207404	389114	ZNF662
-3.18	FETUB	NM_014375	26998	FETUB
-3.17	MGC20741	NM_018561	25862	USP49
-3.17	LOC441526	XM_499187	-	-
-3.17	PRDM10	NM_199438	56980	PRDM10
-3.17	ROBO2	NM_002942	6092	ROBO2
-3.17	ZC3HDC8	NM_032494	84524	ZC3H8
-3.17	CRYBB1	NM_001887	1414	CRYBB1
-3.17	LOC441066	XM_496741	-	-
-3.17	LOC389151	NM_001013650	389151	PRR23B
-3.16	PSMD1	NM_002807	5707	PSMD1
-3.16	DKFZp434D177-like	XM_371388	-	-
-3.15	DKFZp781N1041	XM_370577	-	-
-3.15	PSD	NM_002779	5662	PSD
-3.15	TFAP2C	NM_003222	7022	TFAP2C
-3.14	SNFT	NM_018664	55509	BATF3
-3.14	S100A13	NM_001024212	6284	S100A13
-3.13	OFDYP16	XM_498415	-	-
-3.13	MGC33864	NM_152522	151188	ARL6IP6
-3.13	APS	NM_020979	10603	SH2B2
-3.13	LOC441925	XM_497740	-	-
-3.12	ZNF76	NM_003427	7629	ZNF76
-3.12	C19orf20	NM_033513	91978	TPGS1
-3.12	C20orf66	XM_293121	-	-
-3.11	C7orf6	NM_152703	219285	SAMD9L
-3.11	NPM3	NM_006993	10360	NPM3
-3.1	MGC3101	NM_024043	79007	DBNDD1
-3.1	BZW1	NM_014670	9689	BZW1
-3.1	ODAG	NM_021167	57798	GATAD1
-3.1	APOBEC3B	NM_004900	9582	APOBEC3B
-3.1	ZIC2	NM_007129	7546	ZIC2
-3.1	LOC222967	NM_173565	222967	RSPH10B
-3.09	LOC440986	XM_498949	-	-
-3.09	BARX1	NM_021570	56033	BARX1
-3.09	MAP3K7IP2	NM_145342	23118	TAB2
-3.09	LOC440805	XM_496504	-	-
-3.09	C9orf60	NM_006336	10444	ZER1
-3.08	MGC4645	NM_024515	79446	WDR25
-3.08	NFIB	NM_005596	4781	NFIB
-3.08	FLNB	NM_001457	2317	FLNB
-3.08	SCD4	NM_001037582	79966	SCD5
-3.08	SLC38A3	NM_006841	10991	SLC38A3
-3.08	PTCRA	NM_138296	171558	PTCRA
-3.08	LOC442132	NM_001034846	442132	LOC442132
-3.08	BIN1	NM_139349	274	BIN1
-3.07	DNM2	NM_004945	1785	DNM2
-3.07	HPSE	NM_006665	10855	HPSE
-3.07	P2RY10	NM_014499	27334	P2RY10
-3.07	FNDC1	NM_032532	84624	FNDC1
-3.06	P4HB	NM_000918	5034	P4HB
-3.06	FLJ22688	NM_025129	80199	FUZ
-3.06	CXorf2	NM_001586	1527	TEX28
-3.06	LOC400577	XM_378653	-	-
-3.06	C9orf16	NM_024112	79095	C9orf16
-3.06	ANKRD23	NM_144994	200539	ANKRD23
-3.06	MYH1	NM_005963	4619	MYH1
-3.05	LOC147808	NM_203374	147808	ZNF784
-3.05	CREB3L3	NM_032607	84699	CREB3L3
-3.05	ATP1B1	NM_001677	481	ATP1B1
-3.05	SNX6	NM_021249	58533	SNX6
-3.05	DPY19L2P3	XM_499272	-	-
-3.04	K5B	NM_173352	196374	KRT78
-3.04	TNFSF7	NM_001252	970	CD70
-3.04	LGI1	NM_005097	9211	LGI1
-3.04	CPA2	NM_001869	1358	CPA2
-3.04	FAM9A	NM_174951	171482	FAM9A
-3.04	RHCE	NM_138618	6006	RHCE
-3.03	ZDHHC18	NM_032283	84243	ZDHHC18
-3.03	ELK4	NM_001973	2005	ELK4
-3.03	SPINT2	NM_021102	10653	SPINT2
-3.03	SLC6A8	NM_005629	6535	SLC6A8
-3.02	FLOT2	NM_004475	2319	FLOT2
-3.02	ZNF35	NM_003420	7584	ZNF35
-3.01	SRISNF2L	NM_015106	23132	RAD54L2
-3.01	GPS1	NM_004127	2873	GPS1
-3	DKK2	NM_014421	27123	DKK2
-3	MRPL42	NM_172177	28977	MRPL42
-2.99	LOC442665	XM_499408	-	-
-2.99	ARHGAP1	NM_004308	392	ARHGAP1
-2.99	FLJ23598	NM_024783	79841	AGBL2
-2.99	LOC81569	NM_030812	81569	ACTL8
-2.99	C10orf80	NM_001008723	159686	CCDC147
-2.98	ISL1	NM_002202	3670	ISL1
-2.98	CDO1	NM_001801	1036	CDO1
-2.97	UREB1	NM_031407	10075	HUWE1
-2.97	COX7A2L	NM_004718	9167	COX7A2L
-2.97	FMNL3	NM_198900	91010	FMNL3
-2.97	KRTAP4-2	NM_033062	85291	KRTAP4-2
-2.96	LOC90410	NM_174887	90410	IFT20
-2.96	MRPS27	NM_015084	23107	MRPS27
-2.96	BHC80	NM_016621	51317	PHF21A
-2.96	LOC441896	XM_497696	-	-
-2.96	LOC440930	XM_498918	-	-
-2.96	TMP21	NM_006827	10972	TMED10
-2.95	FLJ46079	NM_001029964	440307	TTLL13
-2.95	LOC441650	XM_499195	-	-
-2.95	GLI4	NM_138465	2738	GLI4
-2.95	VNN3	NM_018399	55350	VNN3
-2.95	TESSP2	NM_182702	339906	PRSS42
-2.95	PSMB6	NM_002798	5694	PSMB6
-2.95	SP2	NM_003110	6668	SP2
-2.95	F2	NM_000506	2147	F2
-2.95	C21orf29	NM_144991	54084	TSPEAR
-2.95	KCNK17	NM_031460	89822	KCNK17
-2.95	LOC343153	XM_291428	-	-
-2.94	PHF13	NM_153812	148479	PHF13
-2.94	FLJ22175	NM_025161	80233	C17orf70
-2.94	LOC284931	XM_211694	-	-
-2.94	PSMD7	NM_002811	5713	PSMD7
-2.94	C18orf16	NM_153010	147429	AQP4-AS1
-2.93	C3orf6	NM_178335	152137	CCDC50
-2.93	FLJ44087	XM_378746	-	-
-2.92	LOC442166	XM_498048	-	-
-2.92	OLIG3	NM_175747	167826	OLIG3
-2.92	ONECUT2	NM_004852	9480	ONECUT2
-2.92	KRTHA5	NM_002280	3886	KRT35
-2.92	B4GALT7	NM_007255	11285	B4GALT7
-2.92	D-GPCR	NM_152430	143503	OR51E1
-2.91	LOC346702	XM_498271	-	-
-2.91	CDK5R1	NM_003885	8851	CDK5R1
-2.91	GPR24	NM_005297	2847	MCHR1
-2.89	DLNB14	NM_198489	338657	CCDC84
-2.89	KIAA1045	XM_048592	-	-
-2.89	GHRH	NM_021081	2691	GHRH
-2.89	LOC442124	XM_497989	-	-
-2.88	LOC341784	XM_497370	-	-
-2.88	UVRAG	NM_003369	7405	UVRAG
-2.88	HIF3A	NM_152795	64344	HIF3A
-2.88	DKFZp686E2433	XM_293828	-	-
-2.87	ZDHHC17	NM_015336	23390	ZDHHC17
-2.87	FRAG1	NM_014489	27315	PGAP2
-2.87	C10orf84	NM_022063	63877	FAM204A
-2.86	OXGR1	NM_080818	27199	OXGR1
-2.86	PSMA7	NM_152255	5688	PSMA7
-2.86	SLC15A1	NM_005073	6564	SLC15A1
-2.86	TBP	NM_003194	6908	TBP
-2.86	DLX5	NM_005221	1749	DLX5
-2.86	LOC132321	NM_173487	132321	C4orf33
-2.86	ACTA2	NM_001613	59	ACTA2
-2.86	TORC3	NM_022769	64784	CRTC3
-2.86	LOC401861	XM_377446	-	-
-2.86	HBM	NM_001003938	3042	HBM
-2.85	KLHL7	NM_018846	55975	KLHL7
-2.85	SPATS1	NM_145026	221409	SPATS1
-2.85	MGC72104	NM_207350	284802	FRG1B
-2.85	DDX58	NM_014314	23586	DDX58
-2.85	ASCL1	NM_004316	429	ASCL1
-2.85	ADH7	NM_000673	131	ADH7
-2.85	LOC389703	XM_374290	-	-
-2.84	SEPP1	NM_005410	6414	SEPP1
-2.84	PAX6	NM_000280	5080	PAX6
-2.84	C11orf33	NM_017678	54827	NXPE4
-2.84	IRAK1	NM_001569	3654	IRAK1
-2.84	RAD23B	NM_002874	5887	RAD23B
-2.84	SNRPB2	NM_198220	6629	SNRPB2
-2.83	FLJ39075	NM_152340	-	-
-2.83	RRM1	NM_001033	6240	RRM1
-2.83	SLC29A3	NM_018344	55315	SLC29A3
-2.83	KRTAP19-4	NM_181610	337971	KRTAP19-4
-2.83	MGC4268	NM_031445	83607	AMMECR1L
-2.82	CCNA2	NM_001237	890	CCNA2
-2.82	IL26	NM_018402	55801	IL26
-2.82	PSORS1C1	NM_014068	170679	PSORS1C1
-2.82	MGC3036	NM_023942	65999	LRRC61
-2.81	LOC442199	XM_498083	-	-
-2.81	FLJ25422	NM_145000	202151	RANBP3L
-2.81	FLJ25444	NM_152761	254158	CXorf58
-2.81	MRPS17	NM_015969	51373	MRPS17
-2.81	LDOC1	NM_012317	23641	LDOC1
-2.8	MGC2803	NM_024038	79002	C19orf43
-2.8	LOC441337	XM_499102	-	-
-2.8	SCO2	NM_005138	9997	SCO2
-2.8	LOC375035	NM_199344	375035	SFT2D2
-2.8	KIAA1632	NM_020964	57724	EPG5
-2.8	HIST2H2BF	NM_001024599	440689	HIST2H2BF
-2.8	BARX2	NM_003658	8538	BARX2
-2.79	EIF4E	NM_001968	1977	EIF4E
-2.79	LOC392559	XM_373378	-	-
-2.79	SLC39A5	NM_173596	283375	SLC39A5
-2.79	PSMA4	NM_002789	5685	PSMA4
-2.79	NPTX1	NM_002522	4884	NPTX1
-2.79	OR5I1	NM_006637	10798	OR5I1
-2.79	THAP4	NM_015963	51078	THAP4
-2.79	LOC139193	XM_498363	-	-
-2.79	FLJ10786	NM_018219	55231	CCDC87
-2.79	FLT3	NM_004119	2322	FLT3
-2.79	ITSN1	NM_001001132	6453	ITSN1
-2.79	CGI-72	NM_198513	51105	PHF20L1
-2.78	LOC389888	XM_372248	-	-
-2.78	LOC388688	XM_371305	-	-
-2.78	FLJ13909	NM_025108	80178	C16orf59
-2.78	LOC442140	XM_498021	-	-
-2.77	FLJ44005	NM_001001689	400797	LINC00083
-2.77	SUMF2	NM_015411	25870	SUMF2
-2.77	LOC391581	XM_497940	-	-
-2.77	OR4N4	NM_001005241	283694	OR4N4
-2.77	DDHD1	NM_030637	80821	DDHD1
-2.77	SLC25A28	NM_031212	81894	SLC25A28
-2.76	TPTE	NM_199260	7179	TPTE
-2.76	ZNF138	NM_006524	7697	ZNF138
-2.76	LOC392557	XM_498399	-	-
-2.76	LOC284680	NM_182581	284680	C1orf111
-2.76	C6orf166	NM_018064	55122	AKIRIN2
-2.76	TRAM1	NM_014294	23471	TRAM1
-2.75	LOC388383	XM_496216	-	-
-2.75	YWHAH	NM_003405	7533	YWHAH
-2.75	KRTAP10-11	NM_198692	386678	KRTAP10-11
-2.75	UTS2R	NM_018949	2837	UTS2R
-2.75	LOC390998	XM_372759	-	-
-2.75	IFNA2	NM_000605	3440	IFNA2
-2.75	LOC442093	XM_497939	-	-
-2.75	LOC400647	XM_378743	-	-
-2.74	C11orf13	NM_003475	8045	RASSF7
-2.74	LOC441099	XM_496770	-	-
-2.73	MRPL28	NM_006428	10573	MRPL28
-2.73	FLJ32844	NM_173543	199221	DZIP1L
-2.73	TP53INP1	NM_033285	94241	TP53INP1
-2.73	RBM8A	NM_005105	9939	RBM8A
-2.73	NIF3L1	NM_021824	60491	NIF3L1
-2.73	TUFM	NM_003321	7284	TUFM
-2.73	LOC439952	XM_495799	-	-
-2.73	ADAM21	NM_003813	8747	ADAM21
-2.73	PRO1853	NM_018607	55471	NDUFAF7
-2.73	LOC389669	XM_374273	-	-
-2.73	DOCK8	NM_203447	81704	DOCK8
-2.72	NPPC	NM_024409	4880	NPPC
-2.72	PAX8	NM_013953	7849	PAX8
-2.72	KIAA1913	NM_052913	114801	TMEM200A
-2.72	NUP210	NM_024923	23225	NUP210
-2.71	LOC441006	XM_498962	-	-
-2.71	ATP6V1B1	NM_001692	525	ATP6V1B1
-2.71	APOA2	NM_001643	336	APOA2
-2.71	ADORA2B	NM_000676	136	ADORA2B
-2.71	FLJ32206	NM_152497	3925	STMN1
-2.71	FLJ33706	NM_182584	284805	C20orf203
-2.71	C19orf31	NM_001014373	-	-
-2.7	PORCN	NM_203476	64840	PORCN
-2.7	RSBN1L	NM_198467	222194	RSBN1L
-2.7	NCDN	NM_014284	23154	NCDN
-2.7	LOC339793	XM_291017	-	-
-2.69	LPIN2	NM_014646	9663	LPIN2
-2.69	LOC387723	XM_370586	-	-
-2.69	LOC389832	NM_001013654	100288884	LOC100288884
-2.68	IGHV3OR16-13	XM_496157	-	-
-2.68	MGC52423	NM_182517	149466	C1orf210
-2.68	VAV1	NM_005428	7409	VAV1
-2.68	LOC441614	XM_497304	-	-
-2.68	TM4SF12	NM_012338	23554	TSPAN12
-2.68	ATP6V0E	NM_003945	8992	ATP6V0E1
-2.68	LRRC29	NM_012163	26231	LRRC29
-2.68	RPL8	NM_033301	6132	RPL8
-2.67	LOC442030	XM_352463	-	-
-2.67	SOCS7	NM_014598	30837	SOCS7
-2.67	MAP3K9	NM_033141	4293	MAP3K9
-2.67	C9orf24	NM_147168	84688	C9orf24
-2.67	PCYT1A	NM_005017	5130	PCYT1A
-2.67	MYH14	NM_024729	79784	MYH14
-2.67	NAPSA	NM_004851	9476	NAPSA
-2.66	CRSP9	NM_004270	9443	MED7
-2.66	CHDH	NM_018397	55349	CHDH
-2.66	GPR52	NM_005684	9293	GPR52
-2.66	SH3GLB2	NM_020145	56904	SH3GLB2
-2.65	ARL11	NM_138450	115761	ARL11
-2.65	FLJ12681	NM_022773	64788	LMF1
-2.65	RPL27	NM_000988	6155	RPL27
-2.65	RETNLB	NM_032579	84666	RETNLB
-2.65	SPAG5	NM_006461	10615	SPAG5
-2.65	NRL	NM_006177	4901	NRL
-2.64	ENTPD6	NM_001247	955	ENTPD6
-2.64	MLLT10	NM_001009569	8028	MLLT10
-2.64	ATP6V0C	NM_001694	527	ATP6V0C
-2.64	NCOA1	NM_147233	8648	NCOA1
-2.63	LOC285703	XM_209728	-	-
-2.63	LOC440480	XM_496265	-	-
-2.63	ERAL1	NM_005702	26284	ERAL1
-2.63	C21orf25	NM_199050	25966	C2CD2
-2.63	MHC2TA	NM_000246	4261	CIITA
-2.63	MGC42367	NM_207362	343990	KIAA1211L
-2.63	LOC440149	XM_498567	-	-
-2.63	TM6SF1	NM_023003	53346	TM6SF1
-2.63	PCDHB13	NM_018933	56123	PCDHB13
-2.63	C9orf64	NM_032307	84267	C9orf64
-2.62	LFNG	NM_002304	3955	LFNG
-2.62	LOC388204	XM_373659	-	-
-2.62	MDGA1	NM_153487	266727	MDGA1
-2.62	OR6M1	NM_001005325	390261	OR6M1
-2.62	IBRDC1	NM_152553	154214	RNF217
-2.62	FLJ43585	XM_378925	-	-
-2.62	ROBO1	NM_002941	6091	ROBO1
-2.61	OR6C4	NM_001005494	341418	OR6C4
-2.61	GUCA1A	NM_000409	2978	GUCA1A
-2.61	ELAVL4	NM_021952	1996	ELAVL4
-2.61	ProSAPiP1	NM_014731	9762	LZTS3
-2.61	USP9Y	NM_004654	8287	USP9Y
-2.61	MAN2A2	NM_006122	4122	MAN2A2
-2.61	FBXL6	NM_012162	26233	FBXL6
-2.61	LOC388949	XM_371492	-	-
-2.61	DHRS4	NM_021004	10901	DHRS4
-2.61	CGI-09	NM_015939	51605	TRMT6
-2.61	BTN2A3	NM_024018	54718	BTN2A3P
-2.61	USP8	NM_005154	9101	USP8
-2.61	ME3	NM_001014811	10873	ME3
-2.6	MAPK12	NM_002969	6300	MAPK12
-2.6	DISP1	NM_032890	84976	DISP1
-2.6	TIMM17B	NM_005834	10245	TIMM17B
-2.6	MPV17	NM_002437	4358	MPV17
-2.6	SLAC2-B	NM_015065	23086	EXPH5
-2.6	RYR1	NM_000540	6261	RYR1
-2.6	TMC7	NM_024847	79905	TMC7
-2.6	DKFZp686O24166	NM_001009913	374383	NCR3LG1
-2.59	DKFZP566D1346	NM_030816	81573	ANKRD13C
-2.59	FPRL2	NM_002030	2359	FPR3
-2.59	C18orf26	NM_173629	284254	DYNAP
-2.59	LOC254808	XM_374069	-	-
-2.59	DKFZP434C131	NM_015518	25989	ULK3
-2.59	C20orf24	NM_199484	55969	C20orf24
-2.59	GCG	NM_002054	2641	GCG
-2.59	SSR1	NM_003144	6745	SSR1
-2.59	GEM	NM_181702	2669	GEM
-2.58	USP4	NM_199443	7375	USP4
-2.58	SHC1	NM_183001	6464	SHC1
-2.58	LOC441870	XM_497650	-	-
-2.58	D4ST1	NM_130468	113189	CHST14
-2.58	ZNF222	NM_013360	7673	ZNF222
-2.58	LOC96610	NM_080926	96610	LOC96610
-2.57	POTE8	NM_001005365	340441	POTEA
-2.57	GLB1L	NM_024506	79411	GLB1L
-2.57	LOC441436	XM_497053	-	-
-2.57	LOC400499	NM_001013671	-	-
-2.57	GPR44	NM_004778	11251	PTGDR2
-2.57	PIAS1	NM_016166	8554	PIAS1
-2.57	LOC387686	XM_373463	-	-
-2.57	ASB1	NM_016114	51665	ASB1
-2.57	CRSP7	NM_004831	9441	MED26
-2.57	C9orf89	NM_032310	84270	C9orf89
-2.56	LOC284288	XM_210365	-	-
-2.56	OR4A15	NM_001005275	81328	OR4A15
-2.56	CITED2	NM_006079	10370	CITED2
-2.56	KCNH8	NM_144633	131096	KCNH8
-2.55	GTF2A1	NM_201595	2957	GTF2A1
-2.55	MGC16279	NM_032916	-	-
-2.55	LOC389393	XM_374169	-	-
-2.55	LOC51326	NM_016632	51326	ARL17A
-2.55	DYT1	NM_000113	1861	TOR1A
-2.55	FLJ34512	NM_173476	124093	CCDC78
-2.55	MRPL27	NM_016504	51264	MRPL27
-2.55	MGA	XM_031689	-	-
-2.55	OSRF	NM_012382	23548	TTC33
-2.54	LOC441777	XM_497521	-	-
-2.54	DMRTA1	NM_022160	63951	DMRTA1
-2.54	PSMD11	NM_002815	5717	PSMD11
-2.54	DKFZp434E1119	XM_495888	-	-
-2.54	POLR2A	NM_000937	5430	POLR2A
-2.54	AK5	NM_012093	26289	AK5
-2.54	PPFIA1	NM_177423	8500	PPFIA1
-2.54	LOC255025	XM_173083	-	-
-2.54	C6orf109	NM_015388	25844	YIPF3
-2.54	PCDHGC4	NM_032406	56098	PCDHGC4
-2.54	GP2	NM_001502	2813	GP2
-2.53	TBC1D10	NM_031937	83874	TBC1D10A
-2.53	C2F	NM_006331	10436	EMG1
-2.53	RNF152	NM_173557	220441	RNF152
-2.53	HT008	NM_018469	55852	TEX2
-2.53	RPL7A	NM_000972	6130	RPL7A
-2.53	GCM1	NM_003643	8521	GCM1
-2.53	CAMKK2	NM_153500	10645	CAMKK2
-2.53	FLJ13197	NM_024614	79667	FLJ13197
-2.53	RPL35	NM_007209	11224	RPL35
-2.52	ITGB6	NM_000888	3694	ITGB6
-2.52	RAB3GAP	NM_012233	22930	RAB3GAP1
-2.52	LOC401456	XM_379562	-	-
-2.52	HSF4	NM_001538	3299	HSF4
-2.51	RPL39	NM_001000	6170	RPL39
-2.51	LOC387869	XM_373538	-	-
-2.51	TRIM28	NM_005762	10155	TRIM28
-2.51	KIAA0103	NM_014673	9694	EMC2
-2.51	LOC340947	XM_291763	-	-
-2.51	OR11-62	NM_001001922	390075	OR52N5
-2.51	UNQ5782	NM_205852	387837	CLEC12B
-2.51	MGC17624	NM_206967	404550	C16orf74
-2.51	PRRX1	NM_006902	5396	PRRX1
-2.51	LOC143241	NM_138812	143241	DYDC1
-2.51	LOC441496	XM_499180	-	-
-2.51	GTPBP5	NM_015666	26164	MTG2
-2.5	LOC400541	XM_378608	-	-
-2.5	MIDN	NM_177401	90007	MIDN
-2.5	LOC442429	XM_498335	-	-
-2.5	PCSK6	NM_138323	5046	PCSK6
-2.5	COL19A1	NM_001858	1310	COL19A1
-2.5	ZNF75	NM_007131	7626	ZNF75D
-2.5	PLEKHB1	NM_021200	58473	PLEKHB1
-2.5	MGAT4B	NM_054013	11282	MGAT4B
-2.5	PODN	NM_153703	127435	PODN
-2.5	MGC9084	NM_033418	92342	METTL18
-2.5	N4BP1	NM_153029	9683	N4BP1
-2.5	CPXM2	NM_198148	119587	CPXM2
-2.5	C19orf23	NM_152480	148046	CIRBP-AS1
-2.5	MFAP5	NM_003480	8076	MFAP5
-2.5	SERHL	NM_170694	94009	SERHL
-2.49	SENP2	NM_021627	59343	SENP2
-2.49	DJ462O23.2	NM_020448	57185	NIPAL3
-2.49	SLC2A11	NM_001024938	66035	SLC2A11
-2.49	PMF1	NM_007221	11243	PMF1
-2.49	LOC340109	XM_379322	-	-
-2.49	LOC440725	XM_498834	-	-
-2.49	DFFB	NM_004402	1677	DFFB
-2.49	CPEB4	NM_030627	80315	CPEB4
-2.49	EIF3S4	NM_003755	8666	EIF3G
-2.49	RBAF600	NM_020765	23352	UBR4
-2.48	FLJ44790	NM_001001691	400850	FLJ44790
-2.48	FLJ38482	NM_152681	201931	TMEM192
-2.48	NXPH1	NM_152745	30010	NXPH1
-2.48	HSPB3	NM_006308	8988	HSPB3
-2.48	PSAP	NM_002778	5660	PSAP
-2.48	EIF2S2	NM_003908	8894	EIF2S2
-2.48	HKE2	NM_014260	10471	PFDN6
-2.48	FLJ11323	NM_018390	55344	PLCXD1
-2.48	LOC139604	XM_498354	-	-
-2.48	SEC61A1	NM_013336	29927	SEC61A1
-2.47	HES1	NM_005524	3280	HES1
-2.47	TCOF1	NM_001008656	6949	TCOF1
-2.47	EMCN	NM_016242	51705	EMCN
-2.47	LOC441593	XM_497271	-	-
-2.47	CARS	NM_139273	833	CARS
-2.47	ATRNL1	NM_207303	26033	ATRNL1
-2.47	PTTG2	NM_006607	10744	PTTG2
-2.46	RBP5	NM_031491	83758	RBP5
-2.46	SYT11	NM_152280	23208	SYT11
-2.46	EIF3S8	NM_001037808	8663	EIF3C
-2.46	FLJ39095	XM_378946	-	-
-2.46	ADRA2C	NM_000683	152	ADRA2C
-2.45	RPS28	NM_001031	6234	RPS28
-2.45	ELA3B	NM_007352	23436	CELA3B
-2.45	RPL5	NM_000969	6125	RPL5
-2.45	DEFB130	NM_001037804	245940	DEFB130
-2.45	LOC441534	XM_293449	-	-
-2.45	FLJ39639	XM_370932	-	-
-2.45	ERAF	NM_016633	51327	AHSP
-2.45	HINT1	NM_005340	3094	HINT1
-2.45	HDGFRP3	NM_016073	50810	HDGFRP3
-2.45	RASSF3	NM_178169	283349	RASSF3
-2.45	C20orf134	NM_001024675	170487	ACTL10
-2.45	NYX	NM_022567	60506	NYX
-2.44	GAL3ST3	NM_033036	89792	GAL3ST3
-2.44	LHX1	NM_005568	3975	LHX1
-2.44	ELK3	NM_005230	2004	ELK3
-2.44	FLJ26184	NM_207385	388289	C16orf47
-2.44	TDRD1	NM_198795	56165	TDRD1
-2.44	ZNF497	NM_198458	162968	ZNF497
-2.44	MYLK2	NM_033118	85366	MYLK2
-2.44	LOC400888	XM_375955	-	-
-2.43	OR2A12	NM_001004135	346525	OR2A12
-2.43	FBF1	XM_371079	-	-
-2.43	GPR54	NM_032551	84634	KISS1R
-2.43	GPR3	NM_005281	2827	GPR3
-2.43	PAPSS1	NM_005443	9061	PAPSS1
-2.43	MIR	NM_145021	220972	2013-03-08
-2.43	DOM3Z	NM_005510	1797	DOM3Z
-2.43	LOC285346	XM_209579	-	-
-2.43	CHAF1A	NM_005483	10036	CHAF1A
-2.43	C14orf2	NM_004894	9556	C14orf2
-2.42	DNAI1	NM_012144	27019	DNAI1
-2.42	BACE1	NM_138972	23621	BACE1
-2.42	KBTBD6	NM_152903	89890	KBTBD6
-2.42	NUSAP1	NM_018454	51203	NUSAP1
-2.42	CEACAM16	XM_371177	-	-
-2.42	PSMB10	NM_002801	5699	PSMB10
-2.42	FLJ32028	NM_152680	201799	TMEM154
-2.42	FAM26C	NM_001001412	255022	CALHM1
-2.42	GPX3	NM_002084	2878	GPX3
-2.41	C14orf139	NM_024633	79686	LINC00341
-2.41	DKFZP434H0115	NM_031421	83538	TTC25
-2.41	FLJ40852	NM_173677	285962	WEE2-AS1
-2.41	CIAPIN1	NM_020313	57019	CIAPIN1
-2.41	CPA1	NM_001868	1357	CPA1
-2.41	CRIP2	NM_001312	1397	CRIP2
-2.4	DKFZp564I122	NM_015506	25974	MMACHC
-2.4	CABP7	NM_182527	164633	CABP7
-2.4	CCNK	NM_003858	8812	CCNK
-2.4	SOC	NM_145345	91544	UBXN11
-2.4	PSMA1	NM_002786	5682	PSMA1
-2.4	RABL3	NM_173825	285282	RABL3
-2.4	ANKK1	NM_178510	255239	ANKK1
-2.39	UBE2D1	NM_003338	7321	UBE2D1
-2.39	CTNS	NM_004937	1497	CTNS
-2.39	RP4-622L5	NM_019118	56063	TMEM234
-2.39	LOC440090	XM_498539	-	-
-2.39	INDO	NM_002164	3620	IDO1
-2.39	GENX-3414	NM_003943	8987	STBD1
-2.39	FLJ13220	NM_021927	60558	GUF1
-2.38	FLJ30294	NM_144632	130827	TMEM182
-2.38	OR5A1	NM_001004728	219982	OR5A1
-2.38	FLNA	NM_001456	2316	FLNA
-2.38	PLCB3	NM_000932	5331	PLCB3
-2.38	DRAP1	NM_006442	10589	DRAP1
-2.38	COL2A1	NM_001844	1280	COL2A1
-2.38	ZDHHC13	NM_001001483	54503	ZDHHC13
-2.38	LOC391533	XM_497921	-	-
-2.38	CTSS	NM_004079	1520	CTSS
-2.37	DNAJB2	NM_006736	3300	DNAJB2
-2.37	ANP32C	NM_012403	23520	ANP32C
-2.37	LOC441119	XM_499019	-	-
-2.37	CSRP1	NM_004078	1465	CSRP1
-2.37	FLJ27354	XM_378874	-	-
-2.37	FLJ31164	NM_145003	203062	TSNARE1
-2.37	FLJ35785	NM_173613	-	-
-2.37	FLJ10613	NM_019067	54552	GNL3L
-2.37	FAT2	NM_001447	2196	FAT2
-2.37	HSPC148	NM_016403	51503	CWC15
-2.37	SF4	NM_172231	57794	SUGP1
-2.37	OR8K3	NM_001005202	219473	OR8K3
-2.37	EFNA1	NM_004428	1942	EFNA1
-2.37	MGC50372	NM_173566	253143	PRR14L
-2.37	LOC442070	XM_497905	-	-
-2.36	CCM2	NM_001029835	83605	CCM2
-2.36	LOC440343	XM_496122	-	-
-2.36	C11orf23	NM_018312	55291	PPP6R3
-2.36	MGC26979	NM_153704	91147	TMEM67
-2.36	FLJ44186	NM_198508	346689	KLRG2
-2.36	COL4A3	NM_031366	1285	COL4A3
-2.36	SIL1	NM_001037633	64374	SIL1
-2.36	FLJ31662	XM_496373	-	-
-2.35	C12orf5	NM_020375	57103	C12orf5
-2.35	TPO	NM_175722	7173	TPO
-2.35	OR11H6	NM_001004480	122748	OR11H6
-2.35	RNF110	NM_007144	7703	PCGF2
-2.35	RPL27A	NM_000990	6157	RPL27A
-2.35	MGC13275	XM_372194	-	-
-2.35	PRO0149	NM_014117	29035	C16orf72
-2.35	C9orf90	NM_197956	203245	NAIF1
-2.35	ETEA	NM_014613	23197	FAF2
-2.35	MGC955	NM_024097	79078	C1orf50
-2.35	RPL38	NM_000999	6169	RPL38
-2.35	FLJ31810	NM_152570	158038	LINGO2
-2.35	LOC400858	XM_375931	-	-
-2.35	LOC90167	NM_194277	90167	FRMD7
-2.35	LOC389174	XM_371678	-	-
-2.34	LOC390226	XM_495887	-	-
-2.34	LOC122618	NM_138790	122618	PLD4
-2.34	LOC341315	XM_292012	-	-
-2.34	POLR3B	NM_018082	55703	POLR3B
-2.34	LAMB4	NM_007356	22798	LAMB4
-2.34	FLJ14627	NM_032814	84900	RNFT2
-2.34	ARG1	NM_000045	383	ARG1
-2.33	CAMK1G	NM_020439	57172	CAMK1G
-2.33	OR4C3	NM_001004702	256144	OR4C3
-2.33	KSP37	NM_031950	83888	FGFBP2
-2.33	RGMA	NM_020211	56963	RGMA
-2.33	SLC7A3	NM_032803	84889	SLC7A3
-2.33	TRH	NM_007117	7200	TRH
-2.33	MC3R	NM_019888	4159	MC3R
-2.33	HESX1	NM_003865	8820	HESX1
-2.33	LOC400568	XM_378643	-	-
-2.33	C18orf56	NM_001012716	494514	C18orf56
-2.33	TFEC	NM_012252	22797	TFEC
-2.33	OR52N1	NM_001001913	79473	OR52N1
-2.33	ZNF639	NM_016331	51193	ZNF639
-2.32	FANCF	NM_022725	2188	FANCF
-2.32	LOC338611	XM_291745	-	-
-2.32	FLJ14154	NM_024845	79903	NAA60
-2.32	SLC17A8	NM_139319	246213	SLC17A8
-2.32	ZNF197	NM_006991	10168	ZNF197
-2.32	PKP2	NM_001005242	5318	PKP2
-2.32	LOC388308	XM_370997	-	-
-2.32	FMNL2	NM_001004421	114793	FMNL2
-2.32	LOC149709	XM_086637	-	-
-2.32	PFKM	NM_000289	5213	PFKM
-2.32	CKAP4	NM_006825	10970	CKAP4
-2.32	TTF1	NM_007344	7270	TTF1
-2.31	IBRDC3	NM_153341	127544	RNF19B
-2.31	C6orf48	NM_016947	50854	C6orf48
-2.31	LOC150379	NM_138814	150379	PNPLA5
-2.31	ZNF563	NM_145276	147837	ZNF563
-2.31	PCTK1	NM_006201	5127	CDK16
-2.31	DDX11	NM_030653	1663	DDX11
-2.31	CYP3A43	NM_057096	64816	CYP3A43
-2.31	HSD17B4	NM_000414	3295	HSD17B4
-2.31	LOC440848	XM_498888	-	-
-2.31	KIAA0703	NM_014861	9914	ATP2C2
-2.31	DCTN3	NM_024348	11258	DCTN3
-2.31	CDKN1B	NM_004064	1027	CDKN1B
-2.31	LOC387754	XM_373490	-	-
-2.3	APBB1	NM_001164	322	APBB1
-2.3	TERF1	NM_003218	7013	TERF1
-2.3	EGFL7	NM_016215	51162	EGFL7
-2.3	C6orf134	NM_001031722	79969	ATAT1
-2.3	ITGB1BP2	NM_012278	26548	ITGB1BP2
-2.3	OGG1	NM_016827	4968	OGG1
-2.3	NSEP1	NM_004559	4904	YBX1
-2.3	RNF165	NM_152470	494470	RNF165
-2.3	FNTB	NM_002028	2342	FNTB
-2.3	HIST1H4E	NM_003545	8367	HIST1H4E
-2.3	DHRS2	NM_182908	10202	DHRS2
-2.3	LOC388720	XM_371330	-	-
-2.3	ZNF155	NM_003445	7711	ZNF155
-2.29	MGC9564	NM_080669	113235	SLC46A1
-2.29	EPSTI1	NM_001002264	94240	EPSTI1
-2.29	DLAD	NM_021233	58511	DNASE2B
-2.29	MAP4K5	NM_198794	11183	MAP4K5
-2.29	SPRR2F	NM_001014450	6705	SPRR2F
-2.28	LOC201175	NM_174919	201176	ARHGAP27
-2.28	C1QTNF8	NM_207419	390664	C1QTNF8
-2.28	RGL3	NM_001035223	57139	RGL3
-2.28	STIM2	NM_020860	57620	STIM2
-2.28	LRFN3	NM_024509	79414	LRFN3
-2.28	NKX6-2	NM_177400	84504	NKX6-2
-2.28	GAGED2	NM_133431	9503	XAGE1D
-2.28	FLJ90724	NM_153692	203100	HTRA4
-2.28	CRSP8	NM_004269	9442	MED27
-2.28	ALDH7A1	NM_001182	501	ALDH7A1
-2.28	C11orf31	NM_170746	280636	C11orf31
-2.28	DDX41	NM_016222	51428	DDX41
-2.28	RPN2	NM_002951	6185	RPN2
-2.27	LOC387845	XM_370684	-	-
-2.27	KIAA0478	NM_014870	9923	ZBTB40
-2.27	LENG9	NM_198988	94059	LENG9
-2.27	ACADVL	NM_000018	37	ACADVL
-2.27	Tenr	NM_139243	132612	ADAD1
-2.27	LOC389031	XM_371555	-	-
-2.27	FLJ12788	NM_022492	64427	TTC31
-2.27	DNAH17	NM_003727	8632	DNAH17
-2.26	OR4X1	NM_001004726	390113	OR4X1
-2.26	PRKWNK4	NM_032387	65266	WNK4
-2.26	IGSF2	NM_004258	9398	CD101
-2.26	FLJ37478	NM_178557	339983	NAT8L
-2.26	DBC-1	NM_199205	57805	KIAA1967
-2.26	FLJ34960	NM_153270	257240	KLHL34
-2.26	MAST2	NM_015112	23139	MAST2
-2.26	DKFZp761L1417	NM_152913	222865	TMEM130
-2.26	DEFB116	NM_001037731	245930	DEFB116
-2.25	PDGFC	NM_016205	56034	PDGFC
-2.25	C21orf69	NM_058189	84536	C21orf67
-2.25	TRAF2	NM_021138	7186	TRAF2
-2.25	TUBGCP6	NM_020461	85378	TUBGCP6
-2.25	LOC388144	XM_373639	-	-
-2.25	TA-LRRP	NM_015350	23507	LRRC8B
-2.25	CHRDL1	NM_145234	91851	CHRDL1
-2.25	ALG9	NM_024740	79796	ALG9
-2.25	MGC3040	NM_023943	66000	TMEM108
-2.24	CHCHD1	NM_203298	118487	CHCHD1
-2.24	PLEKHF1	NM_024310	79156	PLEKHF1
-2.24	KRT3	NM_057088	3850	KRT3
-2.24	NTRK3	NM_002530	4916	NTRK3
-2.24	GPR30	NM_001505	2852	GPER
-2.24	NANOG	NM_024865	79923	NANOG
-2.24	LOC401357	NM_001013685	401357	LOC401357
-2.24	LOC91661	NM_138372	91661	ZNF765
-2.24	RNF127	NM_001031855	79836	LONRF3
-2.24	SCYE1	NM_004757	9255	AIMP1
-2.24	LOC440609	XM_498754	-	-
-2.24	ATP2A1	NM_173201	487	ATP2A1
-2.24	SMO	NM_005631	6608	SMO
-2.23	C21orf61	NM_206898	56246	MRAP
-2.23	LOC151658	XM_379205	-	-
-2.23	FLJ21657	NM_022483	64417	C5orf28
-2.23	SOX9	NM_000346	6662	SOX9
-2.23	OR5M1	NM_001004740	390168	OR5M1
-2.23	ZNF291	NM_020843	49855	SCAPER
-2.23	PDP2	NM_020786	57546	PDP2
-2.23	RSHL3	NM_001010892	345895	RSPH4A
-2.23	SPTLC1	NM_178324	10558	SPTLC1
-2.23	LOC440901	XM_496587	-	-
-2.22	LOC442159	XM_498041	-	-
-2.22	CXorf38	NM_144970	159013	CXorf38
-2.22	ATP8A2	NM_016529	51761	ATP8A2
-2.22	C6orf65	NM_152731	221336	BEND6
-2.22	CX40.1	NM_153368	219770	GJD4
-2.22	C20orf140	NM_144628	128637	TBC1D20
-2.22	SLC4A1	NM_000342	6521	SLC4A1
-2.22	C1orf120	NM_001010899	388719	LINC00272
-2.22	PAI-RBP1	NM_001018069	26135	SERBP1
-2.22	LOC391840	XM_373097	-	-
-2.22	LOC148915	XM_086360	-	-
-2.22	CRHR2	NM_001883	1395	CRHR2
-2.22	COG4	NM_015386	25839	COG4
-2.22	FLJ46385	NM_001001675	390963	ZNF818P
-2.22	MPP7	NM_173496	143098	MPP7
-2.22	COL1A2	NM_000089	1278	COL1A2
-2.22	C8orf20	NM_025232	80346	REEP4
-2.22	RPL17	NM_000985	6139	RPL17
-2.22	ZNF266	NM_006631	10781	ZNF266
-2.22	ARL4A	NM_212460	10124	ARL4A
-2.21	MADP-1	NM_033114	85437	ZCRB1
-2.21	LOC339568	XM_378980	-	-
-2.21	IK	NM_006083	3550	IK
-2.21	FLJ00332	NM_198517	374403	TBC1D10C
-2.21	UCP2	NM_003355	7351	UCP2
-2.21	EIF3S9	NM_182712	-	-
-2.21	LOC124491	NM_145254	124491	TMEM170A
-2.2	ELN	NM_000501	2006	ELN
-2.2	NT5M	NM_020201	56953	NT5M
-2.2	TAF5L	NM_014409	27097	TAF5L
-2.2	FLJ32384	NM_144608	124790	HEXIM2
-2.2	KIAA1609	NM_020947	57707	TLDC1
-2.2	LOC440685	XM_498817	-	-
-2.2	CHSY2	NM_175856	337876	CHSY3
-2.2	LOC400043	XM_378360	-	-
-2.2	FLJ41455	XM_499147	-	-
-2.2	KIF21A	NM_017641	55605	KIF21A
-2.2	RPS18	NM_022551	6222	RPS18
-2.2	SLC35B2	NM_178148	347734	SLC35B2
-2.2	COMMD4	NM_017828	54939	COMMD4
-2.2	TRAF1	NM_005658	7185	TRAF1
-2.2	CLECSF13	NM_173535	165530	CLEC4F
-2.19	LOC150678	NM_138336	150678	MYEOV2
-2.19	TRAR1	NM_138327	134864	TAAR1
-2.19	NUP155	NM_153485	9631	NUP155
-2.19	GAL	NM_015973	51083	GAL
-2.19	WISP3	NM_198239	8838	WISP3
-2.19	LRRFIP1	NM_004735	9208	LRRFIP1
-2.19	POLD2	NM_006230	5425	POLD2
-2.19	PTPRA	NM_080841	5786	PTPRA
-2.19	EIF3S7	NM_003753	8664	EIF3D
-2.19	LOC391560	XM_497928	-	-
-2.19	LOC440569	XM_498735	-	-
-2.18	C20orf28	NM_015417	25876	SPEF1
-2.18	STK32A	NM_145001	202374	STK32A
-2.18	LOC441540	XM_351948	-	-
-2.18	HAAO	NM_012205	23498	HAAO
-2.18	MGC3169	NM_024074	79041	TMEM38A
-2.17	PRKCA	NM_002737	5578	PRKCA
-2.17	DKFZp434O0527	NM_194302	255101	CCDC108
-2.17	SLC25A30	NM_001010875	253512	SLC25A30
-2.17	CRYBA1	NM_005208	1411	CRYBA1
-2.17	LOC388278	XM_373687	-	-
-2.17	GPT	NM_005309	2875	GPT
-2.17	PARP15	NM_152615	165631	PARP15
-2.17	SPRY4	NM_030964	81848	SPRY4
-2.17	WEE1	NM_003390	7465	WEE1
-2.17	LOC389900	XM_372261	-	-
-2.17	KIAA0773	NM_014690	9715	FAM131B
-2.17	POLD1	NM_002691	5424	POLD1
-2.17	CMT4B2	NM_030962	81846	SBF2
-2.16	ACTR10	NM_018477	55860	ACTR10
-2.16	STX12	NM_177424	23673	STX12
-2.16	FCER1G	NM_004106	2207	FCER1G
-2.16	FGD1	NM_004463	2245	FGD1
-2.16	CST2	NM_001322	1470	CST2
-2.16	LOC402037	XM_497793	-	-
-2.16	WFDC12	NM_080869	128488	WFDC12
-2.16	AGA	NM_000027	175	AGA
-2.16	LOC55924	NM_198926	55924	FAM212B
-2.16	OSBPL9	NM_148908	114883	OSBPL9
-2.16	FLJ40217	NM_201520	399512	SLC25A35
-2.16	MRPS23	NM_016070	51649	MRPS23
-2.16	FAM46B	NM_052943	115572	FAM46B
-2.16	CD1C	NM_001765	911	CD1C
-2.16	SLC28A2	NM_004212	9153	SLC28A2
-2.15	CGI-69	NM_016016	51629	SLC25A39
-2.15	AIG1	NM_016108	51390	AIG1
-2.15	LOC286103	XM_497002	-	-
-2.15	ZNF444	NM_018337	55311	ZNF444
-2.15	POLR3D	NM_001722	661	POLR3D
-2.15	SLITRK6	NM_032229	84189	SLITRK6
-2.15	EIF3S6	NM_001568	3646	EIF3E
-2.15	CSEN	NM_001034914	30818	KCNIP3
-2.15	SHMT1	NM_004169	6470	SHMT1
-2.15	LOC401725	XM_377278	-	-
-2.15	KCNJ9	NM_004983	3765	KCNJ9
-2.14	TFPT	NM_013342	29844	TFPT
-2.14	LCK	NM_005356	3932	LCK
-2.14	LOC400506	NM_001012991	400506	KNOP1
-2.14	LOC390738	XM_372643	-	-
-2.14	LOC124685	XM_064265	-	-
-2.14	LOC441461	XM_499157	-	-
-2.14	LOC344709	XM_298233	-	-
-2.14	PROM2	NM_144707	150696	PROM2
-2.14	P2RX7	NM_177427	5027	P2RX7
-2.14	RPL31	NM_000993	6160	RPL31
-2.14	NAGK	NM_017567	55577	NAGK
-2.14	FSTL3	NM_005860	10272	FSTL3
-2.14	MYCBP2	NM_015057	23077	MYCBP2
-2.14	LOC391701	XM_373033	-	-
-2.14	SLC6A16	NM_014037	28968	SLC6A16
-2.14	HSD3B7	NM_025193	80270	HSD3B7
-2.14	RHEB	NM_005614	6009	RHEB
-2.14	RAB13	NM_002870	5872	RAB13
-2.14	SPZ1	NM_032567	84654	SPZ1
-2.14	C14orf87	NM_016417	51218	GLRX5
-2.13	DOCK3	NM_004947	1795	DOCK3
-2.13	CYB5R2	NM_016229	51700	CYB5R2
-2.13	LOC440110	XM_495933	-	-
-2.13	LOC284106	XM_375449	-	-
-2.13	CTNNAL1	NM_003798	8727	CTNNAL1
-2.13	LOC113655	NM_138431	113655	MFSD3
-2.13	PITPNB	NM_012399	23760	PITPNB
-2.13	LOC440608	XM_209227	-	-
-2.13	LOC441062	XM_498994	-	-
-2.13	GAK	NM_005255	2580	GAK
-2.13	OR2Y1	NM_001001657	134083	OR2Y1
-2.13	SLC30A3	NM_003459	7781	SLC30A3
-2.13	LOC388760	XM_496451	-	-
-2.12	C1S	NM_201442	716	C1S
-2.12	RDX	NM_002906	5962	RDX
-2.12	SFRS3	NM_003017	6428	SRSF3
-2.12	NLGN1	NM_014932	22871	NLGN1
-2.12	THRAP5	NM_005481	10025	MED16
-2.12	IL7R	NM_002185	3575	IL7R
-2.12	RBM19	NM_014852	-	-
-2.12	KIAA0625	NM_015046	23064	SETX
-2.12	GBP5	NM_052942	115362	GBP5
-2.12	FLJ20225	NM_019062	54546	RNF186
-2.12	ATP6V1D	NM_015994	51382	ATP6V1D
-2.12	FLJ23514	NM_021827	60494	CCDC81
-2.12	CTRL	NM_001907	1506	CTRL
-2.12	TMEM14A	NM_014051	28978	TMEM14A
-2.12	MGC27019	NM_144705	150483	TEKT4
-2.12	SLCO6A1	NM_173488	133482	SLCO6A1
-2.12	SLC22A6	NM_153279	9356	SLC22A6
-2.12	CDH5	NM_001795	1003	CDH5
-2.11	CRELD1	NM_015513	78987	CRELD1
-2.11	C11orf16	NM_020643	56673	C11orf16
-2.11	RARB	NM_016152	5915	RARB
-2.11	ZNT8	NM_001004433	55532	SLC30A10
-2.11	LOC442165	XM_498047	-	-
-2.11	COL8A1	NM_001850	1295	COL8A1
-2.11	PAH	NM_000277	5053	PAH
-2.11	LOC391144	XM_372807	-	-
-2.11	RAB3D	NM_004283	9545	RAB3D
-2.11	EVER2	NM_152468	147138	TMC8
-2.1	CTSB	NM_147782	1508	CTSB
-2.1	LOC92162	NM_203411	92162	TMEM88
-2.1	RRM2	NM_001034	6241	RRM2
-2.1	LOC441167	XM_499042	-	-
-2.1	KCNRG	NM_199464	283518	KCNRG
-2.1	MAGEC2	NM_016249	51438	MAGEC2
-2.1	LOC442474	XM_498405	-	-
-2.1	FLJ10081	NM_017991	55683	KANSL3
-2.1	LOC286478	XM_212326	-	-
-2.1	ADNP	NM_181442	23394	ADNP
-2.1	ANXA2	NM_001002857	302	ANXA2
-2.09	CAPN3	NM_173087	825	CAPN3
-2.09	MTF1	NM_005955	4520	MTF1
-2.09	LOC440339	XM_498634	-	-
-2.09	ESD	NM_001984	2098	ESD
-2.09	LOC389100	XM_374035	-	-
-2.09	HCFC1R1	NM_001002018	54985	HCFC1R1
-2.09	MUC16	NM_024690	94025	MUC16
-2.09	LOC390856	XM_497590	-	-
-2.09	LOC51059	NM_015912	51059	FAM135B
-2.09	SNRPF	NM_003095	6636	SNRPF
-2.09	LOC149501	XM_496418	-	-
-2.09	HMX3	XM_291716	-	-
-2.09	MST1	NM_020998	4485	MST1
-2.09	MBTPS2	NM_015884	51360	MBTPS2
-2.09	NF2	NM_181831	4771	NF2
-2.09	LOC144233	NM_181708	144233	BCDIN3D
-2.08	AKR1CL2	NM_031436	83592	AKR1E2
-2.08	KRTHB3	NM_002282	3889	KRT83
-2.08	C8orf16	NM_001014439	-	-
-2.08	PRM2	NM_002762	5620	PRM2
-2.08	CD72	NM_001782	971	CD72
-2.08	KCNMB1	NM_004137	3779	KCNMB1
-2.08	MGC14288	NM_032901	84987	COX14
-2.08	DKFZp451J0118	NM_175852	200081	TXLNA
-2.08	C10orf110	NM_018470	55853	IDI2-AS1
-2.08	RPL3	NM_000967	6122	RPL3
-2.08	CASP3	NM_004346	836	CASP3
-2.08	LOC90353	NM_145232	90353	CTU1
-2.08	MGC4293	NM_031304	83475	DOHH
-2.07	ZNF575	NM_174945	284346	ZNF575
-2.07	SEC15L1	NM_019053	54536	EXOC6
-2.07	OLFML3	NM_020190	56944	OLFML3
-2.07	PTPRH	NM_002842	5794	PTPRH
-2.07	ITPKC	NM_025194	80271	ITPKC
-2.07	C21orf56	NM_032261	84221	SPATC1L
-2.07	NSUN3	NM_022072	63899	NSUN3
-2.07	AASS	NM_005763	10157	AASS
-2.07	C4orf11	NM_001033661	439934	LINC00575
-2.07	LOC440587	XM_496362	-	-
-2.07	C5orf12	NM_178276	256987	SERINC5
-2.07	APOA5	NM_052968	116519	APOA5
-2.07	SCT	NM_021920	6343	SCT
-2.07	LRRC15	NM_130830	131578	LRRC15
-2.07	PNMA5	NM_052926	114824	PNMA5
-2.06	KIAA1446	NM_020836	57596	BEGAIN
-2.06	FLJ33979	NM_152636	196074	METTL15
-2.06	DYRK2	NM_006482	8445	DYRK2
-2.06	OXCT2	NM_022120	64064	OXCT2
-2.06	DKFZp762C1112	NM_001008495	169200	TMEM64
-2.06	CAP2	NM_006366	10486	CAP2
-2.06	VCP	NM_007126	7415	VCP
-2.06	PREB	NM_013388	10113	PREB
-2.06	EN1	NM_001426	2019	EN1
-2.06	ARPC5L	NM_030978	81873	ARPC5L
-2.05	GAD2	NM_000818	2572	GAD2
-2.05	LOC150759	XM_499585	-	-
-2.05	UTP14C	NM_021645	9724	UTP14C
-2.05	DKKL1	NM_014419	27120	DKKL1
-2.05	LOC442432	XM_498341	-	-
-2.05	ARHGAP20	NM_020809	57569	ARHGAP20
-2.05	JM11	NM_033626	90060	CCDC120
-2.05	KCNK12	NM_022055	56660	KCNK12
-2.05	MARK1	NM_018650	4139	MARK1
-2.05	LIM	NM_001011514	-	-
-2.04	LOC400708	XM_375632	-	-
-2.04	LOC440680	XM_498815	-	-
-2.04	GNA15	NM_002068	2769	GNA15
-2.04	LACTB	NM_032857	114294	LACTB
-2.04	HSPA9B	NM_004134	3313	HSPA9
-2.04	AP2M1	NM_001025205	1173	AP2M1
-2.04	FLJ39117	XM_371312	-	-
-2.04	LYL1	NM_005583	4066	LYL1
-2.04	INO80	NM_032196	54617	INO80
-2.04	TMC5	NM_024780	79838	TMC5
-2.04	FLJ36090	NM_153223	153241	CEP120
-2.04	FLJ10439	NM_018093	54663	WDR74
-2.04	LOC440144	XM_498565	-	-
-2.04	PRSS3	NM_002771	5646	PRSS3
-2.04	LOC120224	NM_138788	120224	TMEM45B
-2.04	ZSWIM2	NM_182521	151112	ZSWIM2
-2.03	KCNH7	NM_173162	90134	KCNH7
-2.03	SLCO1B1	NM_006446	10599	SLCO1B1
-2.03	CRH	NM_000756	1392	CRH
-2.03	TPX2	NM_012112	22974	TPX2
-2.03	VN1R2	NM_173856	317701	VN1R2
-2.03	LOC442461	XM_498379	-	-
-2.03	DKFZp761P1121	NM_152906	128989	TANGO2
-2.03	LOC442218	XM_498101	-	-
-2.03	LOC341098	XM_291857	-	-
-2.03	CKM	NM_001824	1158	CKM
-2.03	ShrmL	NM_020859	57619	SHROOM3
-2.03	CD69	NM_001781	969	CD69
-2.03	LOC388681	XM_371299	-	-
-2.03	LOC283999	XM_211287	-	-
-2.03	TRAPPC3	NM_014408	27095	TRAPPC3
-2.03	OR2M7	NM_001004691	391196	OR2M7
-2.03	DEFB121	NM_001011878	245934	DEFB121
-2.03	DET1	NM_017996	55070	DET1
-2.02	MGC12466	NM_033213	93474	ZNF670
-2.02	C13orf22	NM_005800	10208	USPL1
-2.02	FOXP4	NM_001012427	116113	FOXP4
-2.02	LOC256453	XM_172917	-	-
-2.02	OR5H15	NM_001005515	403274	OR5H15
-2.02	IRF7	NM_001572	3665	IRF7
-2.02	B3GALT5	NM_033173	10317	B3GALT5
-2.02	RPL10A	NM_007104	4736	RPL10A
-2.02	USP49	NM_004275	9477	MED20
-2.02	PPP1CA	NM_001008709	5499	PPP1CA
-2.02	LOC442375	XM_498266	-	-
-2.02	CCDC5	NM_138443	115106	HAUS1
-2.02	LOC440786	XM_496488	-	-
-2.02	LOC388713	XM_373873	-	-
-2.02	KRTAP3-3	NM_033185	85293	KRTAP3-3
-2.02	BPIL1	NM_025227	80341	BPIFB2
-2.02	76P	NM_014444	27229	TUBGCP4
-2.02	C6orf33	NM_133367	85315	PAQR8
-2.02	TST	NM_003312	7263	TST
-2.02	LOC392546	XM_373372	-	-
-2.01	WNT3A	NM_033131	89780	WNT3A
-2.01	VMD2	NM_004183	7439	BEST1
-2.01	LOC375449	NM_198828	375449	MAST4
-2.01	ASAH3L	NM_001010887	340485	ACER2
-2.01	ASCL2	NM_005170	430	ASCL2
-2.01	LOC442102	XM_497955	-	-
-2.01	BACE2	NM_012105	25825	BACE2
-2.01	FLJ38723	NM_173805	255180	FLJ38723
-2.01	Ells1	NM_152793	222166	C7orf41
-2.01	ARPM1	NM_032487	84517	ACTRT3
-2.01	PPFIBP1	NM_177444	8496	PPFIBP1
-2.01	GPR32	NM_001506	2854	GPR32
-2.01	CSAD	NM_015989	51380	CSAD
-2.01	C6orf209	NM_018368	55788	LMBRD1
-2.01	PRKCH	NM_006255	5583	PRKCH
-2.01	FLJ22675	XM_170659	-	-
-2.01	TTLL2	NM_031949	83887	TTLL2
-2.01	LOC441117	XM_496786	-	-
-2	VPS4A	NM_013245	27183	VPS4A
-2	RAD54B	NM_012415	25788	RAD54B
-2	KIAA1683	NM_025249	80726	KIAA1683
-2	RHOQ	NM_012249	23433	RHOQ
-2	LOC391670	XM_496703	-	-
-2	LOC253662	XM_173063	-	-
-2	FLJ14966	NM_032867	84953	MICALCL
-2	GRM5	NM_000842	2915	GRM5
-2	ITGAL	NM_002209	3683	ITGAL
-2	LOC392193	XM_498272	-	-
-2	ANXA9	NM_003568	8416	ANXA9
-2	GOSR1	NM_004871	9527	GOSR1
-2	PGS1	NM_024419	9489	PGS1
-2	GCN1L1	NM_006836	10985	GCN1L1
-2	ZNF16	NM_006958	7564	ZNF16
-2	LOC128344	NM_181643	128344	PIFO
-2	CGI-111	NM_016048	51015	ISOC1
-2	SEPHS1	NM_012247	22929	SEPHS1
-2	FLJ23825	NM_173620	284004	HEXDC
-2	RBM15	NM_022768	64783	RBM15
-1.99	KLRB1	NM_002258	3820	KLRB1
-1.99	MPI	NM_002435	4351	MPI
-1.99	NDUFS2	NM_004550	4720	NDUFS2
-1.99	TYK2	NM_003331	7297	TYK2
-1.99	ATAD3A	NM_018188	55210	ATAD3A
-1.99	GYLTL1B	NM_152312	120071	GYLTL1B
-1.99	GEFT	NM_182947	115557	ARHGEF25
-1.99	LOC494115	NM_019610	494115	RBMXL1
-1.99	LOC340900	XM_291767	-	-
-1.99	TXNDC	NM_030755	81542	TMX1
-1.99	LOC90826	NM_138364	90826	PRMT10
-1.99	NOL6	NM_022917	65083	NOL6
-1.99	TCP11	NM_018679	6954	TCP11
-1.99	MGC14817	NM_032338	84298	LLPH
-1.99	LOC196415	XM_378346	-	-
-1.99	MBD3	NM_003926	53615	MBD3
-1.99	GBP4	NM_052941	115361	GBP4
-1.99	NEURL	NM_004210	9148	NEURL
-1.98	SMAP-5	NM_001024947	81555	YIPF5
-1.98	KIF3B	NM_004798	9371	KIF3B
-1.98	FLJ10520	NM_018124	55159	RFWD3
-1.98	EXOSC3	NM_001002269	51010	EXOSC3
-1.98	LOC392267	XM_496992	-	-
-1.98	APTX	NM_175073	54840	APTX
-1.98	KIAA0391	NM_014672	9692	KIAA0391
-1.98	LOC145842	XM_373630	-	-
-1.98	NALP5	NM_153447	126206	NLRP5
-1.98	LOC401061	XM_379189	-	-
-1.98	LOC401007	XM_496596	-	-
-1.98	KRTAP5-11	NM_001005405	440051	KRTAP5-11
-1.98	CNIH	NM_005776	10175	CNIH
-1.98	LOC441125	XM_499023	-	-
-1.98	LOC442208	XM_498091	-	-
-1.98	AQP9	NM_020980	366	AQP9
-1.98	LOC284837	NM_194310	284837	LOC284837
-1.98	SLU7	NM_006425	10569	SLU7
-1.98	NIPSNAP1	NM_003634	8508	NIPSNAP1
-1.98	MT1F	NM_005949	4494	MT1F
-1.98	LYG2	NM_175735	254773	LYG2
-1.98	YWHAE	NM_006761	7531	YWHAE
-1.97	NR3C1	NM_001018077	2908	NR3C1
-1.97	RUFY1	NM_025158	80230	RUFY1
-1.97	LOC116441	NM_138786	116441	TM4SF18
-1.97	HBQ1	NM_005331	3049	HBQ1
-1.97	KIAA1639	XM_290923	-	-
-1.97	LOC283587	XM_211090	-	-
-1.97	GABPA	NM_002040	2551	GABPA
-1.97	FLJ46361	NM_198577	375940	FLJ46361
-1.97	MRPL9	NM_031420	65005	MRPL9
-1.97	NPR2	NM_003995	4882	NPR2
-1.97	ENO1	NM_001428	2023	ENO1
-1.97	YOD1	NM_018566	55432	YOD1
-1.97	EHD2	NM_014601	30846	EHD2
-1.97	EME1	NM_152463	146956	EME1
-1.97	AMHR2	NM_020547	269	AMHR2
-1.97	CCR3	NM_001837	1232	CCR3
-1.97	PTPRCAP	NM_005608	5790	PTPRCAP
-1.97	TBN	NM_138572	129685	TAF8
-1.97	DLG2	NM_001364	1740	DLG2
-1.97	KCNQ1	NM_181798	3784	KCNQ1
-1.97	LOC157697	NM_207332	157697	ERICH1
-1.97	BMI1	NM_005180	648	BMI1
-1.96	LOC441428	XM_499141	-	-
-1.96	KIAA0494	NM_014774	9813	EFCAB14
-1.96	MIA2	NM_054024	117153	MIA2
-1.96	MGC3162	NM_024078	79050	NOC4L
-1.96	HSPBP1	NM_012267	23640	HSPBP1
-1.96	LOC440847	XM_496544	-	-
-1.96	KIAA1040	NM_015026	23041	MON2
-1.96	RRAS	NM_006270	6237	RRAS
-1.96	LOC349136	NM_198285	349136	WDR86
-1.96	PDE8A	NM_173456	5151	PDE8A
-1.96	CST1	NM_001898	1469	CST1
-1.96	OR2M3	NM_001004689	127062	OR2M3
-1.96	LOC439991	XM_495838	-	-
-1.96	CECR5	NM_033070	27440	CECR5
-1.95	DLGAP1	NM_004746	9229	DLGAP1
-1.95	DYSFIP1	NM_001007533	116729	PPP1R27
-1.95	EBPL	NM_032565	84650	EBPL
-1.95	U5-116KD	NM_004247	9343	EFTUD2
-1.95	RPS21	NM_001024	6227	RPS21
-1.95	VDAC3	NM_005662	7419	VDAC3
-1.95	H2AFX	NM_002105	3014	H2AFX
-1.95	ECHDC1	NM_018479	55862	ECHDC1
-1.95	LOC387778	NM_001008778	387778	SPDYC
-1.95	ACVR1	NM_001105	90	ACVR1
-1.95	INSL4	NM_002195	3641	INSL4
-1.95	TAC3	NM_013251	6866	TAC3
-1.95	DKFZP434B061	XM_375042	-	-
-1.95	FLJ10458	NM_018096	54475	NLE1
-1.95	LOC199675	NM_174918	199675	C19orf59
-1.95	BAI2	NM_001703	576	BAI2
-1.95	NTNG2	NM_032536	84628	NTNG2
-1.94	RHBDL1	NM_003961	9028	RHBDL1
-1.94	RNF166	NM_178841	115992	RNF166
-1.94	TOMM40	NM_006114	10452	TOMM40
-1.94	FOXP3	NM_014009	50943	FOXP3
-1.94	CASP14	NM_012114	23581	CASP14
-1.94	COP	NM_052889	114769	CARD16
-1.94	ZNF565	NM_152477	147929	ZNF565
-1.94	CD1E	NM_030893	913	CD1E
-1.94	UNQ698	NM_198538	374897	SBSN
-1.94	LOC150763	NM_207328	150763	GPAT2
-1.93	TSG101	NM_006292	7251	TSG101
-1.93	PDHX	NM_003477	8050	PDHX
-1.93	DMAP1	NM_001034023	55929	DMAP1
-1.93	KDELR3	NM_016657	11015	KDELR3
-1.93	PARP4	NM_006437	143	PARP4
-1.93	OR5AT1	NM_001001966	284532	OR14A16
-1.93	LOC388549	XM_373808	-	-
-1.93	YY1	NM_003403	7528	YY1
-1.93	ANAPC11	NM_016476	51529	ANAPC11
-1.93	MGC70870	NM_203481	-	-
-1.93	ABL2	NM_005158	27	ABL2
-1.93	CNR1	NM_016083	1268	CNR1
-1.93	HLA-DQA1	NM_002122	3117	HLA-DQA1
-1.92	MLLT2	NM_005935	4299	AFF1
-1.92	C1orf25	NM_030934	81627	TRMT1L
-1.92	OTOP3	NM_178233	347741	OTOP3
-1.92	LOC389390	XM_374167	-	-
-1.92	NUP133	NM_018230	55746	NUP133
-1.92	HSBP1	NM_001537	3281	HSBP1
-1.92	MAT2A	NM_005911	4144	MAT2A
-1.92	KLK11	NM_144947	11012	KLK11
-1.92	ALX3	NM_006492	257	ALX3
-1.92	KIAA0492	XM_378914	-	-
-1.92	FLJ44048	NM_207482	401024	FSIP2
-1.92	CHS1	NM_000081	1130	LYST
-1.92	LOC389167	XM_374061	-	-
-1.92	IBSP	NM_004967	3381	IBSP
-1.92	TSPAN11	XM_497334	-	-
-1.91	FLJ32569	NM_152491	148811	PM20D1
-1.91	MK-STYX	NM_016086	51657	STYXL1
-1.91	PRKAA2	NM_006252	5563	PRKAA2
-1.91	NYD-SP21	NM_032597	84689	MS4A14
-1.91	JUP	NM_002230	3728	JUP
-1.91	HNRPK	NM_031262	3190	HNRNPK
-1.91	PAK6	NM_020168	56924	PAK6
-1.91	DGCR2	NM_005137	9993	DGCR2
-1.91	DKFZp686M1136	XM_378259	-	-
-1.91	SERTAD1	NM_013376	29950	SERTAD1
-1.91	GSTP1	NM_000852	2950	GSTP1
-1.9	ACOX1	NM_007292	51	ACOX1
-1.9	MGC24132	NM_152396	131965	METTL6
-1.9	LOC390250	XM_497318	-	-
-1.9	RNF4	NM_002938	6047	RNF4
-1.9	SCRIB	NM_182706	23513	SCRIB
-1.9	C2orf16	NM_032266	84226	C2orf16
-1.9	LOC284661	XM_378832	-	-
-1.9	LOC441900	XM_497703	-	-
-1.9	SYP	NM_003179	6855	SYP
-1.9	RBMS2	NM_002898	5939	RBMS2
-1.9	ARHGEF15	NM_173728	22899	ARHGEF15
-1.9	KIAA1944	NM_133448	121256	TMEM132D
-1.9	SLC2A3	NM_006931	6515	SLC2A3
-1.9	MAST4	XM_291141	-	-
-1.9	C6orf148	NM_030568	80759	KHDC1
-1.9	OPN5	NM_181744	221391	OPN5
-1.9	KIF3A	NM_007054	11127	KIF3A
-1.9	SOCS4	NM_199421	122809	SOCS4
-1.9	PTAFR	NM_000952	5724	PTAFR
-1.9	C21orf77	NM_018277	140290	TCP10L
-1.9	GCHFR	NM_005258	2644	GCHFR
-1.9	HOXB1	NM_002144	3211	HOXB1
-1.89	EZH2	NM_152998	2146	EZH2
-1.89	ZNF434	NM_017810	54925	ZSCAN32
-1.89	CPSF2	NM_017437	53981	CPSF2
-1.89	MGC31967	NM_174923	203260	CCDC107
-1.89	CENPJ	NM_018451	55835	CENPJ
-1.89	PRRG4	NM_024081	79056	PRRG4
-1.89	PABPC1	NM_002568	26986	PABPC1
-1.89	GPRC5B	NM_016235	51704	GPRC5B
-1.89	TAS1R1	NM_177540	80835	TAS1R1
-1.89	KCNA1	NM_000217	3736	KCNA1
-1.89	PPP1R3F	NM_033215	89801	PPP1R3F
-1.89	FLJ20641	NM_017915	55010	PARPBP
-1.89	KNTC1	NM_014708	9735	KNTC1
-1.88	OR2AK2	NM_001004491	391191	OR2AK2
-1.88	KRTAP4-12	NM_031854	83755	KRTAP4-12
-1.88	LOC441969	XM_497788	-	-
-1.88	LOC442431	XM_498340	-	-
-1.88	ITGB2	NM_000211	3689	ITGB2
-1.88	CCL2	NM_002982	6347	CCL2
-1.88	SOX7	NM_031439	83595	SOX7
-1.88	C8orf4	NM_020130	56892	C8orf4
-1.88	CDH6	NM_004932	1004	CDH6
-1.88	OR5U1	NM_030946	442191	OR14J1
-1.88	RAB5C	NM_004583	5878	RAB5C
-1.88	KIAA1737	NM_033426	85457	KIAA1737
-1.88	FOXQ1	NM_033260	94234	FOXQ1
-1.88	C14orf166B	NM_194287	145497	C14orf166B
-1.88	KRTAP15-1	NM_181623	254950	KRTAP15-1
-1.88	LOC157378	NM_194291	157378	TMEM65
-1.88	LOC342972	XM_292813	-	-
-1.88	MGC13057	NM_032321	84281	C2orf88
-1.87	TNFRSF6	NM_152877	355	FAS
-1.87	RODH-4	NM_003708	8608	RDH16
-1.87	FLJ22709	NM_024578	79629	OCEL1
-1.87	COG2	NM_007357	22796	COG2
-1.87	LOC390729	XM_372638	-	-
-1.87	LOC56931	NM_020175	56931	DUS3L
-1.87	KRT10	NM_000421	3858	KRT10
-1.87	FBXW8	NM_153348	26259	FBXW8
-1.87	TRIO	NM_007118	7204	TRIO
-1.87	LOC442683	XM_499428	-	-
-1.87	EPHB2	NM_017449	2048	EPHB2
-1.87	SLC35A2	NM_001032289	7355	SLC35A2
-1.87	ZNF335	NM_022095	63925	ZNF335
-1.87	LOC340371	NM_178564	340371	NRBP2
-1.87	LOC391360	XM_372923	-	-
-1.87	FLJ10808	NM_018227	55236	UBA6
-1.87	ILT7	NM_012276	23547	LILRA4
-1.87	FLJ12973	NM_024908	79968	WDR76
-1.87	DSPP	NM_014208	1834	DSPP
-1.87	JMJD2B	NM_015015	23030	KDM4B
-1.87	LOC390846	XM_372693	-	-
-1.87	USP11	NM_004651	8237	USP11
-1.86	LOC440025	XM_498507	-	-
-1.86	HIC2	NM_015094	23119	HIC2
-1.86	PINX1	NM_017884	54984	PINX1
-1.86	LOC441498	XM_497121	-	-
-1.86	UGT1A10	NM_019075	54575	UGT1A10
-1.86	LOC497661	NM_001035005	497661	C18orf32
-1.86	AGXT2L1	NM_031279	64850	ETNPPL
-1.86	RNF139	NM_007218	11236	RNF139
-1.86	SEC23B	NM_032985	10483	SEC23B
-1.86	K6IRS4	NM_175053	121391	KRT74
-1.86	HYAL3	NM_003549	8372	HYAL3
-1.86	MGC3265	NM_024028	78991	PCYOX1L
-1.86	LOC150580	XM_017374	-	-
-1.86	BAT1	NM_080598	7919	DDX39B
-1.86	HIST1H2AL	NM_003511	8332	HIST1H2AL
-1.86	ARHGAP10	NM_024605	79658	ARHGAP10
-1.86	LOC440698	XM_498821	-	-
-1.86	MOBKL2A	NM_130807	126308	MOB3A
-1.86	ANK1	NM_020480	286	ANK1
-1.86	OFCC1	NM_153003	266553	OFCC1
-1.86	SKP2	NM_032637	6502	SKP2
-1.85	PAPPA2	NM_021936	60676	PAPPA2
-1.85	CIDEA	NM_198289	-	-
-1.85	SFXN4	NM_178867	119559	SFXN4
-1.85	C21orf121	NM_198078	150142	ZNF295-AS1
-1.85	RPL34	NM_000995	6164	RPL34
-1.85	ARNT2	NM_014862	9915	ARNT2
-1.85	KRTHA7	NM_003770	8688	KRT37
-1.85	CSGlcA-T	NM_019015	54480	CHPF2
-1.85	FBXL7	NM_012304	23194	FBXL7
-1.85	MARK3	NM_002376	4140	MARK3
-1.85	FA2H	NM_024306	79152	FA2H
-1.85	ARD1	NM_003491	8260	NAA10
-1.85	C14orf124	NM_020195	56948	SDR39U1
-1.85	GTF3A	NM_002097	2971	GTF3A
-1.84	ADAM8	NM_001109	101	ADAM8
-1.84	SMARCA4	NM_003072	6597	SMARCA4
-1.84	LOC440291	XM_498617	-	-
-1.84	GATA4	NM_002052	2626	GATA4
-1.84	UAP1L1	NM_207309	91373	UAP1L1
-1.84	HMGN4	NM_006353	10473	HMGN4
-1.84	FTMT	NM_177478	94033	FTMT
-1.84	NRIP3	NM_020645	56675	NRIP3
-1.84	MGC33993	NM_152737	221687	RNF182
-1.84	ARL2L1	NM_144996	200894	ARL13B
-1.84	C2orf11	NM_144629	130132	RFTN2
-1.84	ITSN2	NM_019595	50618	ITSN2
-1.84	C1orf151	NM_001032363	440574	MINOS1
-1.84	ZNF34	NM_030580	80778	ZNF34
-1.84	LOC440704	XM_498826	-	-
-1.84	WFIKKN2	NM_175575	124857	WFIKKN2
-1.84	FLJ35282	XM_497010	-	-
-1.84	FLJ31132	NM_001004355	-	-
-1.83	KIAA0564	NM_001009814	23078	VWA8
-1.83	CABP1	NM_031205	9478	CABP1
-1.83	TPD52	NM_001025253	7163	TPD52
-1.83	ZNF143	NM_003442	7702	ZNF143
-1.83	CHRNE	NM_000080	1145	CHRNE
-1.83	RABL5	NM_022777	64792	RABL5
-1.83	LGP1	NM_032484	84514	GHDC
-1.83	DPCD	NM_015448	25911	DPCD
-1.83	LOC126537	XM_497611	-	-
-1.83	FLJ14825	NM_032847	84933	C8orf76
-1.83	MAP3K7	NM_145332	6885	MAP3K7
-1.83	ZNF581	NM_016535	51545	ZNF581
-1.83	C11ORF4	NM_020155	56834	GPR137
-1.83	CLDN19	NM_148960	149461	CLDN19
-1.83	FBXO42	NM_018994	54455	FBXO42
-1.83	RELA	NM_021975	5970	RELA
-1.82	LOC441032	XM_496711	-	-
-1.82	FYCO1	NM_024513	79443	FYCO1
-1.82	OR5K3	NM_001005516	403277	OR5K3
-1.82	C20orf42	NM_017671	55612	FERMT1
-1.82	GCA	NM_012198	25801	GCA
-1.82	CASKIN1	NM_020764	57524	CASKIN1
-1.82	LOC51066	NM_015931	51066	SSUH2
-1.82	DKFZp313G1735	NM_198150	153642	ARSK
-1.82	IQGAP3	NM_178229	128239	IQGAP3
-1.82	SERPINA1	NM_000295	5265	SERPINA1
-1.82	RAB11B	NM_004218	9230	RAB11B
-1.82	LOC391776	XM_498000	-	-
-1.82	KIAA1747	NM_021165	57795	FAM5B
-1.82	LOC285888	XM_379979	-	-
-1.82	ORM1	NM_000607	5004	ORM1
-1.81	SRD5A2L2	NM_001010874	253017	TECRL
-1.81	OR4D1	NM_012374	26689	OR4D1
-1.81	TNFAIP1	NM_021137	7126	TNFAIP1
-1.81	LOC441352	XM_499115	-	-
-1.81	ARMC6	NM_033415	93436	ARMC6
-1.81	REN	NM_000537	5972	REN
-1.81	SUMO2	NM_006937	6613	SUMO2
-1.81	E2F7	NM_203394	144455	E2F7
-1.81	LOC440857	XM_498896	-	-
-1.81	PHLDA1	NM_007350	22822	PHLDA1
-1.81	NPEPPS	NM_006310	9520	NPEPPS
-1.81	LOC155060	NM_001004302	-	-
-1.81	FLJ44006	NM_001001696	400997	FLJ44006
-1.81	SNX17	NM_014748	9784	SNX17
-1.8	C9orf121	NM_145283	158046	NXNL2
-1.8	LYPLAL1	NM_138794	127018	LYPLAL1
-1.8	PHYHIP	NM_014759	9796	PHYHIP
-1.8	LOC283583	XM_211092	-	-
-1.8	FLJ31945	XM_498563	-	-
-1.8	OR9I1	NM_001005211	219954	OR9I1
-1.8	MLL2	NM_003482	8085	KMT2D
-1.8	LOC116412	XM_375665	-	-
-1.8	KIF20A	NM_005733	10112	KIF20A
-1.8	KIAA0513	NM_014732	9764	KIAA0513
-1.8	MYOCD	NM_153604	93649	MYOCD
-1.8	EXOSC4	NM_019037	54512	EXOSC4
-1.8	SLC12A1	NM_000338	6557	SLC12A1
-1.79	CEAL1	NM_020219	56971	CEACAM19
-1.79	LOC441604	XM_497286	-	-
-1.79	FLJ23323	NM_024654	79707	NOL9
-1.79	YT521	NM_133370	91746	YTHDC1
-1.79	LOC388752	XM_373894	-	-
-1.79	LOC284021	XM_211305	-	-
-1.79	SERPINB9	NM_004155	5272	SERPINB9
-1.79	LOC440905	NM_001013711	440905	LOC440905
-1.79	GRHPR	NM_012203	9380	GRHPR
-1.79	DKFZp762I137	NM_152411	136051	ZNF786
-1.79	MGC15668	NM_032756	84842	HPDL
-1.79	LOC442273	XM_498158	-	-
-1.79	TMSB4Y	NM_004202	9087	TMSB4Y
-1.79	KRTHA1	NM_002277	3881	KRT31
-1.79	AMN	NM_030943	81693	AMN
-1.79	LOC391426	XM_372950	-	-
-1.79	PADI4	NM_012387	23569	PADI4
-1.79	LOC392188	XM_373238	-	-
-1.79	ATF6	NM_007348	22926	ATF6
-1.79	MRPL4	NM_146387	51073	MRPL4
-1.79	FLJ46189	XM_499298	-	-
-1.79	SLC22A5	NM_003060	6584	SLC22A5
-1.79	TLX2	NM_001534	-	-
-1.78	MYH2	NM_017534	4620	MYH2
-1.78	FLJ43963	XM_376334	-	-
-1.78	BRD3	NM_007371	8019	BRD3
-1.78	CILP	NM_003613	8483	CILP
-1.78	HIST1H2BL	NM_003519	8340	HIST1H2BL
-1.78	PCDHGA7	NM_018920	56108	PCDHGA7
-1.78	AK7	NM_152327	122481	AK7
-1.78	SAMHD1	NM_015474	25939	SAMHD1
-1.78	GAGEB1	NM_003785	8712	PAGE1
-1.78	PARP10	NM_032789	84875	PARP10
-1.78	ZFPL1	NM_006782	7542	ZFPL1
-1.78	HMGCR	NM_000859	3156	HMGCR
-1.78	AMFR	NM_138958	267	AMFR
-1.78	LOC219612	XM_499350	-	-
-1.78	TRUB2	NM_015679	26995	TRUB2
-1.78	TACC3	NM_006342	10460	TACC3
-1.78	B4GalNac-T3	NM_173593	283358	B4GALNT3
-1.78	CDC27	NM_001256	996	CDC27
-1.77	BDKRB2	NM_000623	624	BDKRB2
-1.77	P2RY8	NM_178129	286530	P2RY8
-1.77	SIAT9	NM_003896	8869	ST3GAL5
-1.77	RASGRP3	NM_015376	25780	RASGRP3
-1.77	LOC391437	XM_497873	-	-
-1.77	CXorf15	NM_018360	55787	TXLNG
-1.77	FLJ40160	NM_173484	128209	KLF17
-1.77	ETFDH	NM_004453	2110	ETFDH
-1.77	MGC11335	NM_030819	81577	GFOD2
-1.77	LOC285359	XM_211858	-	-
-1.77	PLD3	NM_001031696	23646	PLD3
-1.77	BRI3	NM_015379	25798	BRI3
-1.77	GPR153	NM_207370	387509	GPR153
-1.77	INM01	NM_175075	157695	TDRP
-1.77	ECT2	NM_018098	1894	ECT2
-1.77	FLJ20512	NM_017854	54958	TMEM160
-1.77	IGSF4B	NM_021189	57863	CADM3
-1.77	EXTL1	NM_004455	2134	EXTL1
-1.77	FLJ10307	NM_018053	55113	XKR8
-1.77	TJP2	NM_201629	9414	TJP2
-1.76	OR4C46	NM_001004703	119749	OR4C46
-1.76	LOC441364	XM_499119	-	-
-1.76	LOC440064	XM_498525	-	-
-1.76	LOC343301	XM_497686	-	-
-1.76	LOC389268	XM_374110	-	-
-1.76	LOC402682	NM_001015072	402682	UFSP1
-1.76	ENTPD2	NM_001246	954	ENTPD2
-1.76	PPIB	NM_000942	5479	PPIB
-1.76	HCAP-G	NM_022346	64151	NCAPG
-1.76	SESN2	NM_031459	83667	SESN2
-1.76	FLJ12606	NM_024804	79862	ZNF669
-1.76	VAMP2	NM_014232	6844	VAMP2
-1.76	ATP6V0D1	NM_004691	9114	ATP6V0D1
-1.76	PSMD14	NM_005805	10213	PSMD14
-1.76	LOC390424	XM_497383	-	-
-1.76	LOC400551	XM_378621	-	-
-1.76	KIAA1394	XM_208522	-	-
-1.76	FLJ16323	NM_001004352	100506422	LOC100506422
-1.76	LOC440982	XM_498945	-	-
-1.76	KIAA0090	NM_015047	23065	EMC1
-1.76	SDK2	NM_019064	54549	SDK2
-1.76	LOC153297	XM_098350	-	-
-1.76	NY-SAR-41	NM_206886	343099	CCDC18
-1.76	LOC441829	XM_499204	-	-
-1.76	MCFD2	NM_139279	90411	MCFD2
-1.75	MGC14161	NM_001031729	-	-
-1.75	LOC149086	XM_097580	-	-
-1.75	LOC440273	XM_498607	-	-
-1.75	KIF12	NM_138424	113220	KIF12
-1.75	EFG2	NM_032380	84340	GFM2
-1.75	BCAS1	NM_003657	8537	BCAS1
-1.75	LOC440602	XM_498751	-	-
-1.75	ZNF117	NM_024498	-	-
-1.75	IMP4	NM_033416	92856	IMP4
-1.75	LOC439936	XM_499579	-	-
-1.75	ALAS1	NM_000688	211	ALAS1
-1.75	RPS15	NM_001018	6209	RPS15
-1.75	RPS6KA1	NM_002953	6195	RPS6KA1
-1.75	PNMT	NM_002686	5409	PNMT
-1.75	SNX24	NM_014035	28966	SNX24
-1.75	SCAP1	NM_003726	8631	SKAP1
-1.75	FLJ11155	NM_018342	55314	TMEM144
-1.74	LOC130678	XM_065828	-	-
-1.74	MPDU1	NM_004870	9526	MPDU1
-1.74	SIGIRR	NM_021805	59307	SIGIRR
-1.74	OR1Q1	NM_012364	158131	OR1Q1
-1.74	TMC4	NM_144686	147798	TMC4
-1.74	LDB3	NM_007078	11155	LDB3
-1.74	DHRS9	NM_199204	10170	DHRS9
-1.74	LMNA	NM_170708	4000	LMNA
-1.74	HIP1R	NM_003959	9026	HIP1R
-1.74	DOCK1	NM_001380	1793	DOCK1
-1.74	MOGAT2	NM_025098	80168	MOGAT2
-1.74	LTBP4	NM_003573	8425	LTBP4
-1.74	KIAA1922	XM_057040	-	-
-1.74	HIST1H4D	NM_003539	8360	HIST1H4D
-1.74	TRRAP	NM_003496	8295	TRRAP
-1.74	LOC389072	XM_371591	-	-
-1.74	SORCS1	NM_001013031	114815	SORCS1
-1.74	OR10R2	NM_001004472	343406	OR10R2
-1.74	LOC440750	XM_301210	-	-
-1.74	PAMCI	NM_005447	9182	RASSF9
-1.74	LOC619208	NM_001033564	619208	FAM229B
-1.74	PMPCB	NM_004279	9512	PMPCB
-1.73	DUOX1	NM_175940	53905	DUOX1
-1.73	RARRES3	NM_004585	5920	RARRES3
-1.73	MIG12	NM_021242	58526	MID1IP1
-1.73	PRPSAP2	NM_002767	5636	PRPSAP2
-1.73	POU2F2	NM_002698	5452	POU2F2
-1.73	CAPZB	NM_004930	832	CAPZB
-1.73	SUPT3H	NM_003599	8464	SUPT3H
-1.73	PTX1	NM_016570	51290	ERGIC2
-1.73	PCDHGA9	NM_032089	56107	PCDHGA9
-1.73	LOC442565	XM_499309	-	-
-1.73	SOCS6	NM_004232	9306	SOCS6
-1.73	IGSF4D	NM_153184	253559	CADM2
-1.73	LOC161247	NM_203402	161247	FITM1
-1.73	FTCD	NM_206965	10841	FTCD
-1.73	HRB	NM_004504	3267	AGFG1
-1.73	LOC387895	XM_373553	-	-
-1.73	SUHW1	NM_080740	129025	ZNF280A
-1.73	C16orf40	NM_058192	113000	RPUSD1
-1.73	TNNI3	NM_000363	7137	TNNI3
-1.73	IFNA6	NM_021002	3443	IFNA6
-1.72	TAS2R4	NM_016944	50832	TAS2R4
-1.72	LOC442220	XM_498103	-	-
-1.72	LOC440368	XM_496156	-	-
-1.72	UCN	NM_003353	7349	UCN
-1.72	EDIL3	NM_005711	10085	EDIL3
-1.72	COL4A4	NM_000092	1286	COL4A4
-1.72	UNQ9391	NM_198464	203074	PRSS55
-1.72	LTC4S	NM_000897	-	-
-1.72	LOC400712	XM_497637	-	-
-1.72	CEPT1	NM_001007794	10390	CEPT1
-1.72	LOC256021	XM_378372	-	-
-1.72	C6orf145	NM_183373	221749	PXDC1
-1.72	LOC196346	XM_115100	-	-
-1.72	TRAP1	NM_016292	10131	TRAP1
-1.72	OBSCN	NM_052843	84033	OBSCN
-1.72	SRP14	NM_003134	6727	SRP14
-1.72	LOC389624	XM_374248	-	-
-1.72	SEMA3A	NM_006080	10371	SEMA3A
-1.72	LOC389452	XM_374196	-	-
-1.72	FLG	NM_002016	2312	FLG
-1.71	FLJ41747	XM_378358	-	-
-1.71	FLJ39553	NM_173549	203111	C8orf47
-1.71	LOC441061	XM_496738	-	-
-1.71	GAS1	NM_002048	2619	GAS1
-1.71	LOC391282	XM_372878	-	-
-1.71	LOC389023	XM_374002	-	-
-1.71	MGC10715	NM_052881	-	-
-1.71	BTAF1	NM_003972	9044	BTAF1
-1.71	DKFZP564J047	NM_032126	84066	TEX35
-1.71	PPP1R9B	NM_032595	84687	PPP1R9B
-1.71	ZBTB16	NM_001018011	7704	ZBTB16
-1.71	LOC402031	XM_497786	-	-
-1.71	DND1	NM_194249	373863	DND1
-1.71	LOC340171	XM_295178	-	-
-1.71	CRAMP1L	NM_020825	57585	CRAMP1L
-1.71	SYT10	NM_198992	341359	SYT10
-1.71	TEX11	NM_001003811	56159	TEX11
-1.71	KIAA1889	NM_052898	114786	XKR4
-1.71	ZNF225	NM_013362	7768	ZNF225
-1.71	CIC	NM_015125	23152	CIC
-1.71	SMARCA5	NM_003601	8467	SMARCA5
-1.71	ABCB11	NM_003742	8647	ABCB11
-1.71	FLRT2	NM_013231	23768	FLRT2
-1.7	SCDR10	NM_198707	374875	HSD11B1L
-1.7	C10orf113	NM_001010896	387638	C10orf113
-1.7	ADCYAP1R1	NM_001118	117	ADCYAP1R1
-1.7	FLJ44299	NM_198491	339145	FAM92B
-1.7	LOC440407	XM_496187	-	-
-1.7	ARID3A	NM_005224	1820	ARID3A
-1.7	IL1F5	NM_012275	26525	IL36RN
-1.7	LOC388965	NM_001013648	388965	FUNDC2P2
-1.7	FLJ22938	NM_024676	79729	SH3D21
-1.7	LOC387981	XM_373587	-	-
-1.7	PRDX4	NM_006406	10549	PRDX4
-1.7	LOC441842	XM_497614	-	-
-1.7	ICA1	NM_004968	3382	ICA1
-1.7	FLJ13195	XM_499495	-	-
-1.7	SLC40A1	NM_014585	30061	SLC40A1
-1.7	FLJ12438	NM_021933	60672	MIIP
-1.7	CCBL1	NM_004059	883	CCBL1
-1.7	MGC57858	NM_178508	221491	C6orf1
-1.7	FLJ00290	XM_496943	-	-
-1.7	RPS15A	NM_001030009	6210	RPS15A
-1.7	CCKAR	NM_000730	886	CCKAR
-1.7	SEC23IP	NM_007190	11196	SEC23IP
-1.7	SUFU	NM_016169	51684	SUFU
-1.7	GBA2	NM_020944	57704	GBA2
-1.7	DPP7	NM_013379	29952	DPP7
-1.7	ACTG1	NM_001614	71	ACTG1
-1.7	C14orf150	NM_080666	112840	WDR89
-1.7	GAGE1	NM_001468	2543	GAGE1
-1.7	PTDSS2	NM_030783	81490	PTDSS2
-1.7	ARL7	NM_005737	10123	ARL4C
-1.7	CTNNB1	NM_001904	1499	CTNNB1
-1.7	LOC390996	XM_497649	-	-
-1.7	FLJ39599	NM_173803	255027	MPV17L
-1.7	SNAI3	NM_178310	333929	SNAI3
-1.7	LPIN3	NM_022896	64900	LPIN3
-1.69	CSTB	NM_000100	1476	CSTB
-1.69	RDH8	NM_015725	50700	RDH8
-1.69	FLJ14451	NM_032786	84872	ZC3H10
-1.69	LOC389149	XM_374051	-	-
-1.69	C20orf20	NM_018270	55257	MRGBP
-1.69	LGALS7	NM_002307	3963	LGALS7
-1.69	ICOSL	NM_015259	23308	ICOSLG
-1.69	SIK2	NM_015191	23235	SIK2
-1.69	LOC441991	XM_497811	-	-
-1.69	LOC401679	XM_377185	-	-
-1.69	LOC392556	XM_498396	-	-
-1.69	DDB2	NM_000107	1643	DDB2
-1.69	MAML1	NM_014757	9794	MAML1
-1.69	CHIT1	NM_003465	1118	CHIT1
-1.69	DMC1	NM_007068	11144	DMC1
-1.69	ELSPBP1	NM_022142	64100	ELSPBP1
-1.69	ARL1	NM_001177	400	ARL1
-1.69	PIGH	NM_004569	5283	PIGH
-1.69	LOC284269	XM_209097	-	-
-1.69	TCERG1L	NM_174937	256536	TCERG1L
-1.69	WDTC1	NM_015023	23038	WDTC1
-1.69	C19orf26	NM_152769	255057	C19orf26
-1.69	CXCL3	NM_002090	2921	CXCL3
-1.69	SNRPD2	NM_004597	6633	SNRPD2
-1.69	LOC391711	XM_373037	-	-
-1.69	LOC441577	XM_497252	-	-
-1.69	HLXB9	NM_005515	3110	MNX1
-1.69	TPTE2	NM_199254	93492	TPTE2
-1.69	ZNF358	NM_018083	140467	ZNF358
-1.68	ENDOG	NM_004435	2021	ENDOG
-1.68	TRPC1	NM_003304	7220	TRPC1
-1.68	LGALS9	NM_002308	3965	LGALS9
-1.68	FLJ10769	NM_018210	55739	CARKD
-1.68	LOC440105	XM_495926	-	-
-1.68	C10orf119	NM_024834	79892	MCMBP
-1.68	CECR7	XM_496489	-	-
-1.68	APOBEC2	NM_006789	10930	APOBEC2
-1.68	PTPN18	NM_014369	26469	PTPN18
-1.68	PPP1R14C	NM_030949	81706	PPP1R14C
-1.68	RPL10L	NM_080746	140801	RPL10L
-1.68	PTK2	NM_005607	5747	PTK2
-1.68	TAF9	NM_003187	6880	TAF9
-1.68	PAPSS2	NM_004670	9060	PAPSS2
-1.68	LOC202546	XM_117408	-	-
-1.68	LOC152519	NM_207330	152519	NIPAL1
-1.67	SLC26A9	NM_134325	115019	SLC26A9
-1.67	TM9SF2	NM_004800	9375	TM9SF2
-1.67	GLG1	NM_012201	2734	GLG1
-1.67	OR3A3	NM_012373	8392	OR3A3
-1.67	C6orf143	NM_001010872	222584	FAM83B
-1.67	YKT6	NM_006555	10652	YKT6
-1.67	HRSP12	NM_005836	10247	HRSP12
-1.67	UROD	NM_000374	7389	UROD
-1.67	LOC441627	XM_497326	-	-
-1.67	TREX1	NM_130384	84126	ATRIP
-1.67	GOLGA7	NM_016099	51125	GOLGA7
-1.67	ZNF24	NM_006965	7572	ZNF24
-1.67	OPLAH	NM_017570	26873	OPLAH
-1.67	PYGB	NM_002862	5834	PYGB
-1.67	DKFZp761I1011	NM_032279	84239	ATP13A4
-1.67	LOC285658	XM_209704	-	-
-1.67	MGC78665	NM_001004312	344892	RTP2
-1.66	MGC2603	NM_024037	79000	AUNIP
-1.66	RUTBC1	NM_014853	9905	SGSM2
-1.66	PROK1	NM_032414	84432	PROK1
-1.66	L3MBTL4	NM_173464	91133	L3MBTL4
-1.66	LOC283663	XM_378514	-	-
-1.66	ZNF513	NM_144631	130557	ZNF513
-1.66	CLK3	NM_003992	1198	CLK3
-1.66	SYNPO2L	NM_024875	79933	SYNPO2L
-1.66	NARFL	NM_022493	64428	NARFL
-1.66	IMPA1	NM_005536	3612	IMPA1
-1.66	HT017	NM_020678	57408	LRTM1
-1.66	CSPG4	NM_001897	1464	CSPG4
-1.66	LOC123688	NM_001013619	123688	HYKK
-1.66	ATP1A3	NM_152296	478	ATP1A3
-1.66	GBP1	NM_002053	2633	GBP1
-1.66	PL6	NM_007024	11070	TMEM115
-1.66	SUPV3L1	NM_003171	6832	SUPV3L1
-1.66	RXRG	NM_006917	6258	RXRG
-1.66	TMEM16E	NM_213599	203859	ANO5
-1.66	PBX2	NM_002586	5089	PBX2
-1.66	CD84	NM_003874	8832	CD84
-1.66	SUNC1	NM_001030019	256979	SUN3
-1.66	FLJ10088	XM_371841	-	-
-1.65	LEREPO4	NM_018471	55854	ZC3H15
-1.65	ATP6V1E1	NM_001696	529	ATP6V1E1
-1.65	MDN1	NM_014611	23195	MDN1
[truncated: 19,688 more rows]
