# Supplementary material for: Genome-Wide RNAi Screen Identifies Novel Host Proteins Required for Alphavirus Entry
Source: PLoS Pathog. 2013 Dec 19;9(12):e1003835. doi: 10.1371/journal.ppat.1003835 (PMC3868536; doi:10.1371/journal.ppat.1003835)
Supplement: Table S2 — Human genes identified by the screen as promoting SINV-Luc infection. (XLSX) [file ppat.1003835.s007.xlsx]

## Sheet: Table S2
Table S2. Human genes identified by the screen as promoting SINV-Luc infection.
Official HGNC Gene Symbol	Entrez Gene ID	Ensembl ID	Official HGNC Full Name	# of siRNA Repeated	siRNA ID	Sense Seq	Anti-sense Seq	Multiple Rounds Infection Z-score	Single Round Infection Z-score	Cell Viability Score
ARCN1	372	ENSG00000095139	archain 1	3 siRNAs/3 siRNAs	10234	GGGCUUAUUAGCAGCUUUUtt	AAAAGCUGCUAAUAAGCCCtc	-0.33	-0.14	0.71
					10330	GGCUCUUCUCAAGAGUGAUtt	AUCACUCUUGAGAAGAGCCtt	-0.33
					10423	GGAAAUGGCACAAACAUAAtt	UUAUGUUUGUGCCAUUUCCtt	-0.31
FUZ	80199	ENSG00000010361	fuzzy homolog (Drosophila)	3 siRNAs/3 siRNAs	32471	GGGCCAGUUAUUGCCUCAUtt	AUGAGGCAAUAACUGGCCCtc	-0.29	-0.09	0.71
					32375	GGACUUGAGGGCCAGUUAUtt	AUAACUGGCCCUCAAGUCCtt	-0.27
					125594	GCCAGUUGUAUCCACAGCUtt	AGCUGUGGAUACAACUGGCtg	-0.11
GPR52	9293	ENSG00000203737	G protein-coupled receptor 52	3 siRNAs/3 siRNAs	2199	GGAUCAGGAAGCACAAGAAtt	UUCUUGUGCUUCCUGAUCCtt	-0.41	-0.09	0.94
					2110	GGUAGAUUCUUCCAGAGAGtt	CUCUCUGGAAGAAUCUACCtc	-0.1
					137999	GCACAAGAACCCAAACCUAtt	UAGGUUUGGGUUCUUGUGCtt	-0.08
NDST1	3340	ENSG00000070614	N-deacetylase/N-sulfotransferase (heparan glucosaminyl) 1	3 siRNAs/3 siRNAs	105568	GUCAAAUCACUCCACCUAUtt	AUAGGUGGAGUGAUUUGACtg	-0.22	-0.09	0.74
					105033	GGACUAUUACCGGGACCACtt	GUGGUCCCGGUAAUAGUCCtt	-0.17
					105567	GUCCAGCCGCUUCAAAUACtt	GUAUUUGAAGCGGCUGGACtc	-0.06
TSPAN9	10867	ENSG00000011105	tetraspanin 9	3 siRNAs/3 siRNAs	18435	GGCUUUUUAUACCUUACAAtt	UUGUAAGGUAUAAAAAGCCtg	-0.12	-0.05	0.59
					18253	GGCAACUUUGCCACCUUCUtt	AGAAGGUGGCAAAGUUGCCtt	-0.1
					18345	GGAAAACAAGUGCCUCCUCtt	GAGGAGGCACUUGUUUUCCtt	-0.1
AGTRAP	57085	ENSG00000177674	angiotensin II receptor-associated protein	2 siRNAs/3 siRNAs	28360	GGGUCUCUCUUUACCUCCUtt	AGGAGGUAAAGAGAGACCCtg	-0.3	-0.05	1.02
					28267	GGGAUUGCCUGAACCAAGAtt	UCUUGGUUCAGGCAAUCCCtg	-0.26
					28452	GGCCUUUAAGGACUGCUGAtt	UCAGCAGUCCUUAAAGGCCtg	0
ALPP	250	ENSG00000163283	alkaline phosphatase, placental (Regan isozyme)	2 siRNAs/3 siRNAs	10044	GGAAGUGUUUGUAAUCCCAtt	UGGGAUUACAAACACUUCCtt	-0.25	-0.11	0.55
					284611	UACAGAGGUCCUGCCAUGGtt	CCAUGGCAGGACCUCUGUAta	-0.22
					122522	GUCCCUAUACAGAGGUCCUtt	AGGACCUCUGUAUAGGGACtc	1.21
ATP6V0C	527	ENSG00000185883	ATPase, H+ transporting, lysosomal 16kDa, V0 subunit c	2 siRNAs/3 siRNAs	116992	GCUAUCUAUAACCUUAGCUtt	AGCUAAGGUUAUAGAUAGCtg	-0.1	-0.1	0.99
					116993	CCUUAGCUAGAGUGUCGCCtt	GGCGACACUCUAGCUAAGGtt	-0.08
					120851	CGACAUCAGCCUCUACAAGtt	CUUGUAGAGGCUGAUGUCGtc	0.39
AURKAIP1	54998	ENSG00000175756	aurora kinase A interacting protein 1	2 siRNAs/3 siRNAs	45434	GUACCGGAAGCUGGUGAAGtt	CUUCACCAGCUUCCGGUACtt	-0.26	-0.02	0.83
					45342	GUGCAAAAACGUGCUGAAGtt	CUUCAGCACGUUUUUGCACtg	-0.11
					123005	CGCAAGCAGAUCAAGUUCGtt	CGAACUUGAUCUGCUUGCGtc	1.76
BCL2L1	598	ENSG00000171552	BCL2-like 1	2 siRNAs/3 siRNAs	120717	GGAGAACCACUACAUGCAGtt	CUGCAUGUAGUGGUUCUCCtg	-0.32	-0.08	0.65
					120716	GCUGGAGUCAGUUUAGUGAtt	UCACUAAACUGACUCCAGCtg	-0.19
					120718	GGUAUGGAAGGGUUUGUGGtt	CCACAAACCCUUCCAUACCtg	0.03
BPIFB6	128859	ENSG00000167104	breast cancer metastasis suppressor 1	2 siRNAs/3 siRNAs	122093	CCGUCAAAUAUGUUCUGAUtt	AUCAGAACAUAUUUGACGGtg	-0.25	-0.06	0.8
					122091	CCAAUUUGAAGGUGAAGGAtt	UCCUUCACCUUCAAAUUGGtg	-0.1
					122092	GGAUACAAUGAUUGGUGAGtt	CUCACCAAUCAUUGUAUCCtg	1.83
BRMS1	25855	ENSG00000174744	breast cancer metastasis-suppressor 1-like	2 siRNAs/3 siRNAs	22809	GGGAUCUACAAGGGCUUCUtt	AGAAGCCCUUGUAGAUCCCtg	-0.28	-0.09	1.03
					22902	GGACUGGAAUUAAAACCUUtt	AAGGUUUUAAUUCCAGUCCtt	-0.23
					22714	GGAGAAGUUGUUCAGGGAAtt	UUCCCUGAACAACUUCUCCtt	0.29
C11orf68	83638	ENSG00000175573	chromosome 11 open reading frame 68	2 siRNAs/3 siRNAs	45512	GUACCCACCAUCCCAAGUUtt	AACUUGGGAUGGUGGGUACtt	-0.3	0.13	0.86
					45606	GUGGCUUAUGCAUCUGGCAtt	UGCCAGAUGCAUAAGCCACtt	-0.03
					33227	GGUCAUCUGUGUUUACACGtt	CGUGUAAACACAGAUGACCtg	0.54
C16orf89	146556	ENSG00000153446	chromosome 16 open reading frame 89	2 siRNAs/3 siRNAs	141494	GCUGAGUGAUCCCAAGUACtt	GUACUUGGGAUCACUCAGCtt	-0.23	0	0.76
					141493	CCGUCUUCCUAGAACAGAGtt	CUCUGUUCUAGGAAGACGGtg	-0.12
					38878	GGCUGCCUGAAAUCAACCUtt	AGGUUGAUUUCAGGCAGCCtc	0.32
C2orf78	388960	ENSG00000187833	chromosome 2 open reading frame 78	2 siRNAs/3 siRNAs	266953	CCAACCUUUCAAAGCCUCUtt	AGAGGCUUUGAAAGGUUGGtt	-0.23	0.22	0.9
					266954	GCAUAAAGCUUCCGAGCCUtt	AGGCUCGGAAGCUUUAUGCtt	-0.13
					266955	GGCCCAGAAACUAGAUGGUtt	ACCAUCUAGUUUCUGGGCCtt	0.27
C3orf72	401089	ENSG00000206262	chromosome 3 open reading frame 72	2 siRNAs/3 siRNAs	268922	GGUCACGUUACUCCAUCCAtt	UGGAUGGAGUAACGUGACCtg	-0.37	-0.04	0.62
					268921	GGGACUGUAGCUGAGGAAAtt	UUUCCUCAGCUACAGUCCCtt	-0.28
					268923	CCAGCUACACGUACUAAUUtt	AAUUAGUACGUGUAGCUGGtg	1
CHMP2B	25978	ENSG00000083937	chromatin modifying protein 2B	2 siRNAs/3 siRNAs	124740	GCAAAAACAAUGCAGGCAGtt	CUGCCUGCAUUGUUUUUGCtg	-0.3	-0.11	0.82
					124741	GCUUACCAUCUGCCUCUACtt	GUAGAGGCAGAUGGUAAGCtt	-0.11
					124742	GGCCUCAAUACAAAGAUUAtt	UAAUCUUUGUAUUGAGGCCtt	1.47
COX7A2L	9167	ENSG00000115944	cytochrome c oxidase subunit VIIa polypeptide 2 like	2 siRNAs/3 siRNAs	120810	GUGUAUGAUUAUGCUGGGAtt	UCCCAGCAUAAUCAUACACtg	-0.32	-0.13	0.79
					117271	CCAACUAAACUGACCUCCGtt	CGGAGGUCAGUUUAGUUGGtg	-0.23
					117272	CCUCCGAUUCCACAGUGUAtt	UACACUGUGGAAUCGGAGGtc	1.91
CSF2	1437	ENSG00000164400	colony stimulating factor 2 (granulocyte-macrophage)	2 siRNAs/3 siRNAs	44771	GCAUGUGAAUGCCAUCCAGtt	CUGGAUGGCAUUCACAUGCtc	-0.2	-0.05	0.55
					44867	GUAGAAGUCAUCUCAGAAAtt	UUUCUGAGAUGACUUCUACtg	-0.15
					8911	GGACUUUCUGCUUGUCAUCtt	GAUGACAAGCAGAAAGUCCtt	1.64
DBNDD1	79007	ENSG00000003249	dysbindin (dystrobrevin binding protein 1) domain containing 1	2 siRNAs/3 siRNAs	45391	GUCCUGGACACGUUUCUCAtt	UGAGAAACGUGUCCAGGACtg	-0.15	0.06	0.98
					30504	GGCUCAGCUCUAAGACCUGtt	CAGGUCUUAGAGCUGAGCCtt	-0.07
					140765	GCAUCACUGCGCAUUCGAAtt	UUCGAAUGCGCAGUGAUGCtt	1.14
DDHD1	80821	ENSG00000100523	DDHD domain containing 1	2 siRNAs/3 siRNAs	148932	GCAUCAAGUAGUGGUACCAtt	UGGUACCACUACUUGAUGCtt	-0.24	0.07	0.89
					148933	GGGAUAUGCUGAACAGCAGtt	CUGCUGUUCAGCAUAUCCCtt	-0.06
					148934	CCCAAUUUAGAUCCAAUCUtt	AGAUUGGAUCUAAAUUGGGtt	0.42
DNM2	1785	ENSG00000079805	dynamin 2	2 siRNAs/3 siRNAs	15488	GGAGAUUGAAGCAGAGACCtt	GGUCUCUGCUUCAAUCUCCtg	-0.31	-0.13	0.81
					15581	GGAUAUUGAGGGCAAGAAGtt	CUUCUUGCCCUCAAUAUCCtt	-0.16
					146559	GGACUUACGACGGGAGAUCtt	GAUCUCCCGUCGUAAGUCCtt	1.27
DUXA	503835	ENSG00000204527	double homeobox A	2 siRNAs/3 siRNAs	257051	GCCUAGAUCCAGAGUUCAGtt	CUGAACUCUGGAUCUAGGCtg	-0.09	-0.12	0.53
					257050	CCGGAUAGAAUAAUGACCAtt	UGGUCAUUAUUCUAUCCGGtt	-0.06
					257049	GGGAGUCGUAAUCUUUUUUtt	AAAAAAGAUUACGACUCCCtg	1.33
FBXO33	254170	ENSG00000165355	F-box protein 33	2 siRNAs/3 siRNAs	148303	GCAUUGGAAAGCCCUGUCAtt	UGACAGGGCUUUCCAAUGCtc	-0.09	-0.08	0.63
					148304	GGAUAUACAGCCGAAGAUUtt	AAUCUUCGGCUGUAUAUCCtt	-0.06
					148305	GCCUAUUAACUGUUUCAGGtt	CCUGAAACAGUUAAUAGGCtt	1.94
FLT4	2324	ENSG00000037280	fms-related tyrosine kinase 4	2 siRNAs/3 siRNAs	195	GGUGUUGCUGCUGCACGAGtt	CUCGUGCAGCAGCAACACCtt	-0.42	-0.11	0.82
					193	GGCAGCUACGUCUGCUACUtt	AGUAGCAGACGUAGCUGCCtg	-0.04
					194	GGAUGAAGACAUUUGAGGAtt	UCCUCAAAUGUCUUCAUCCtg	1.21
FURIN	5045	ENSG00000140564	furin (paired basic amino acid cleaving enzyme)	2 siRNAs/3 siRNAs	105594	GUUUUGAUGUCAAUGACCAtt	UGGUCAUUGACAUCAAAACtg	-0.42	0.01	0.86
					11835	GGACCGCCUUUAUCAAAGAtt	UCUUUGAUAAAGGCGGUCCtc	-0.25
					104276	GGAGUGAAACCUUUAGGGCtt	GCCCUAAAGGUUUCACUCCtt	1.58
GUSBP8	441066	ENSG00000227762	glucuronidase, beta pseudogene 8	2 siRNAs/3 siRNAs	270696	CCAGUGUAAGUGGCAGUUUtt	AAACUGCCACUUACACUGGtt	-0.15	-0.01	0.61
					270695	CCAUCAAGAUCCACCUCUGtt	CAGAGGUGGAUCUUGAUGGtg	-0.05
					270694	CCUCAUUUUUGGCAGUGUUtt	AACACUGCCAAAAAUGAGGtt	0.47
HEPN1	641654	ENSG00000221932	hepatocellular carcinoma, down-regulated 1	2 siRNAs/3 siRNAs	280261	GCUGGAGUUUAGGAGACUAtt	UAGUCUCCUAAACUCCAGCtc	-0.38	-0.1	0.58
					280262	CCAUUUCUCUGGAGAUUAGtt	CUAAUCUCCAGAGAAAUGGtg	-0.35
					280263	GGACAAUGAUUGUUUGAAAtt	UUUCAAACAAUCAUUGUCCtc	0.46
HIST1H2BM	8342	ENSG00000196374	histone cluster 1, H2bm	2 siRNAs/3 siRNAs	13265	GGAUGGAAAGAAGCGCAAAtt	UUUGCGCUUCUUUCCAUCCtt	-0.41	-0.08	1.15
					215140	GUCCCUAAAAAAGGCUCCAtt	UGGAGCCUUUUUUAGGGACtg	-0.4
					215141	UUAACAAGGCUCAGAAGAAtt	UUCUUCUGAGCCUUGUUAAtg	0.9
HPSE	10855	ENSG00000173083	heparanase	2 siRNAs/3 siRNAs	119260	GGUCUGGUUAGGAGAAACAtt	UGUUUCUCCUAACCAGACCtt	-0.22	0.65	0.74
					119259	GCAAUUGCUACUCCGAGAAtt	UUCUCGGAGUAGCAAUUGCtc	-0.03
					119261	GCGAAGGAUAUAUUAUGAGtt	CUCAUAAUAUAUCCUUCGCtt	1.6
IFT20	90410	ENSG00000109083	intraflagellar transport 20 homolog (Chlamydomonas)	2 siRNAs/3 siRNAs	217152	GCAGACCAUAGAGCUGAAGtt	CUUCAGCUCUAUGGUCUGCtg	-0.18	0.05	0.95
					41370	GGUUACCCAGCAGACCAUAtt	UAUGGUCUGCUGGGUAACCtc	-0.01
					41464	GGAAGAGUGCAAAGACUUUtt	AAAGUCUUUGCACUCUUCCtt	1.34
INTS7	25896	ENSG00000143493	integrator complex subunit 7	2 siRNAs/3 siRNAs	122779	GGUUUAGCGACACCAGUAGtt	CUACUGGUGUCGCUAAACCtt	-0.16	-0.07	0.86
					122780	GCUUAAAACUAGGGAUGUUtt	AACAUCCCUAGUUUUAAGCtg	-0.15
					122781	GCUGUUUACUGAUAUCUCAtt	UGAGAUAUCAGUAAACAGCtc	0.2
ITSN1	6453	ENSG00000205726	intersectin 1 (SH3 domain protein)	2 siRNAs/3 siRNAs	12452	GGAUAUCAGCUACCCUCUGtt	CAGAGGGUAGCUGAUAUCCtt	-0.21	0.28	0.7
					12546	GGGUCACAACUAAACACUAtt	UAGUGUUUAGUUGUGACCCtg	-0.11
					12635	GGCAAUUAUUCAAUAGUCAtt	UGACUAUUGAAUAAUUGCCtg	1.11
KCTD4	386618	ENSG00000180332	potassium channel tetramerisation domain containing 4	2 siRNAs/3 siRNAs	128604	GCUAACACCCAGAGAGACUtt	AGUCUCUCUGGGUGUUAGCtg	-0.39	-0.13	0.65
					128605	GGGUCAAUUGUUCACAGCGtt	CGCUGUGAACAAUUGACCCtt	-0.07
					128606	CGGUAUGUAAAUUCUAUCGtt	CGAUAGAAUUUACAUACCGtt	0.22
KRTAP4-2	85291	ENSG00000244537	keratin associated protein 4-2	2 siRNAs/3 siRNAs	35095	GGCCAAUUGGACAACCUCAtt	UGAGGUUGUCCAAUUGGCCtt	-0.28	-0.01	0.67
					45552	GCAUUCUUGAUAUGAUCCAtt	UGGAUCAUAUCAAGAAUGCtg	-0.12
					45644	GUUUGGCCUCCAAAUAUGCtt	GCAUAUUUGGAGGCCAAACtc	1.03
LIN37	55957	ENSG00000188223	lin-37 homolog (C. elegans)	2 siRNAs/3 siRNAs	114852	GCUGGGAAAACACCCUCAGtt	CUGAGGGUGUUUUCCCAGCtt	-0.28	0.01	0.76
					45362	GUGUCUGCUGGAGAAGAGUtt	ACUCUUCUCCAGCAGACACtg	-0.11
					114854	GCAUGAAGAUCCUACGAGAtt	UCUCGUAGGAUCUUCAUGCtt	1.41
LOC116437	116437	ENSG00000204603		2 siRNAs/3 siRNAs	263812	CGUCUCCUAGAAACAAGGCtt	GCCUUGUUUCUAGGAGACGtt	-0.4	-0.02	0.84
					263813	GCCUGAGACUCAACUAUCAtt	UGAUAGUUGAGUCUCAGGCtg	-0.37
					263814	GCAGCUACUCAUUAUGGAAtt	UUCCAUAAUGAGUAGCUGCtg	2.09
LOC150051	150051	ENSG00000237594		2 siRNAs/3 siRNAs	264296	GGCUGGGAUGUAUGUUCCUtt	AGGAACAUACAUCCCAGCCtt	-0.23	0.03	0.98
					264295	CGCUGUGGAAGAUAAACCUtt	AGGUUUAUCUUCCACAGCGtg	-0.06
					264297	CCCUCUCCCAUCCAUUUUUtt	AAAAAUGGAUGGGAGAGGGtt	0.26
LOC283194	283194	ENSG00000255240		2 siRNAs/3 siRNAs	265008	GGACUUAUGGAGCAAGGAUtt	AUCCUUGCUCCAUAAGUCCtg	-0.1	0.07	1.01
					265006	CCAUCAAGUAGGCAGAACUtt	AGUUCUGCCUACUUGAUGGtg	-0.07
					265007	GGAAGAUUCAUGACUUAUCtt	GAUAAGUCAUGAAUCUUCCtc	2.17
LOC284751	284751	ENSG00000203999		2 siRNAs/3 siRNAs	279874	GCACCAGUUAGCCCAGAUGtt	CAUCUGGGCUAACUGGUGCtt	-0.19	-0.08	0.7
					279873	CCACCAGCACAAUCAAGACtt	GUCUUGAUUGUGCUGGUGGtt	-0.09
					279872	CGAUAAACUGCGCAUAUUCtt	GAAUAUGCGCAGUUUAUCGtg	0.3
LOC728056	400855 (Replaced by 728056)			2 siRNAs/3 siRNAs	268749	CCAAUGGAGGACUCAGGCAtt	UGCCUGAGUCCUCCAUUGGtt	-0.36	-0.12	1.04
					268747	GGGAACGAUAUCCCUGCUUtt	AAGCAGGGAUAUCGUUCCCtc	-0.34
					268748	GCGAUUGGUGAUACUGGGAtt	UCCCAGUAUCACCAAUCGCtt	1.25
MICB	4277	ENSG00000204516	MHC class I polypeptide-related sequence B	2 siRNAs/3 siRNAs	42211	GAUGUCCUGGGAGCUGAGAtt	UCUCAGCUCCCAGGACAUCtt	-0.28	-0.09	0.74
					42123	GUCUUCGUUACAACCUCAUtt	AUGAGGUUGUAACGAAGACtg	-0.04
					42275	GUGCCAUAUUAAUUGGUAUtt	AUACCAAUUAAUAUGGCACtg	1.12
NEK2	4751	ENSG00000117650	NIMA (never in mitosis gene a)-related kinase 2	2 siRNAs/3 siRNAs	240	GGAAGAGUGAUGGCAAGAUtt	AUCUUGCCAUCACUCUUCCtc	-0.22	-0.12	0.52
					241	GGGAACCAAGGAAAGGCAAtt	UUGCCUUUCCUUGGUUCCCtt	-0.15
					242	GGAUGUUAAACUUAAAGGAtt	UCCUUUAAGUUUAACAUCCtc	1.18
NPEPL1	79716	ENSG00000215440	aminopeptidase-like 1	2 siRNAs/3 siRNAs	105384	GAGGAUUUGGAGGAAUCUAtt	UAGAUUCCUCCAAAUCCUCtc	-0.06	0.15	0.84
					31277	GGAGAUUAACAAAGUUGGAtt	UCCAACUUUGUUAAUCUCCtc	-0.02
					31373	GGAACUGAAGACGAGAGGAtt	UCCUCUCGUCUUCAGUUCCtc	1.38
OR6N2	81442	ENSG00000188340	olfactory receptor, family 6, subfamily N, member 2	2 siRNAs/3 siRNAs	216683	CCAUCUGUGGUAACAUGCUtt	AGCAUGUUACCACAGAUGGtg	-0.22	-0.07	0.64
					216682	CCAUUCAAGCCUGGCUGAAtt	UUCAGCCAGGCUUGAAUGGtt	-0.22
					216681	GCUAGUCUUGCUCAUCUUUtt	AAAGAUGAGCAAGACUAGCtt	1.35
PLSCR4	57088	ENSG00000114698	phospholipid scramblase 4	2 siRNAs/3 siRNAs	121062	GCCUGGCAAAUAUCCUAUGtt	CAUAGGAUAUUUGCCAGGCtg	-0.24	-0.08	0.96
					121063	GCCAUCAACUAUGGUUAAUtt	AUUAACCAUAGUUGAUGGCtt	-0.24
					121064	GGUUUCAAUGGGAAAUUUGtt	CAAAUUUCCCAUUGAAACCtt	2.52
PRM1	5619	ENSG00000175646	protamine 1	2 siRNAs/3 siRNAs	12101	GGAACAAUGCCGCCUGUCAtt	UGACAGGCGGCAUUGUUCCtt	-0.29	-0.13	0.55
					12013	GGAGCCUGCUAAGGAACAAtt	UUGUUCCUUAGCAGGCUCCtg	-0.17
					215101	GCCUGCUAAGGAACAAUGCtt	GCAUUGUUCCUUAGCAGGCtc	1.35
PRR11	55771	ENSG00000068489	proline rich 11	2 siRNAs/3 siRNAs	26613	GGAAGCACUGAAGACCAUCtt	GAUGGUCUUCAGUGCUUCCtg	-0.18	-0.09	0.77
					140550	GCUAAUUACACCUCCUCCUtt	AGGAGGAGGUGUAAUUAGCtt	-0.09
					140551	GGAAGCUUAUACCAUCGCCtt	GGCGAUGGUAUAAGCUUCCtc	2.05
PTCRA	171558	ENSG00000171611	pre T-cell antigen receptor alpha	2 siRNAs/3 siRNAs	45776	GCUGCUGCUGUUUGACCUGtt	CAGGUCAAACAGCAGCAGCtt	-0.24	-0.02	0.6
					45680	GUACACAGCCCAUGCAUCUtt	AGAUGCAUGGGCUGUGUACtc	-0.21
					36468	GGGUCUUACCUCAGCAGUUtt	AACUGCUGAGGUAAGACCCtt	0.1
RNF223	401934	ENSG00000237330	ring finger protein 223	2 siRNAs/3 siRNAs	276624	UCUUCAAGACACCCAAGGAtt	UCCUUGGGUGUCUUGAAGAtg	-0.41	-0.06	0.6
					276622	GGCUAUGACAACAUCUUCAtt	UGAAGAUGUUGUCAUAGCCtg	-0.32
					276623	UCUGUUUCUCAGGCUAUGAtt	UCAUAGCCUGAGAAACAGAtg	0.78
SH3BP5L	80851	ENSG00000175137	SH3-binding domain protein 5-like	2 siRNAs/3 siRNAs	123572	GGUGCUAGUGGGUCCCUAAtt	UUAGGGACCCACUAGCACCtt	-0.41	-0.1	0.54
					123571	CCUAUCGGAGGAUCCUACAtt	UGUAGGAUCCUCCGAUAGGtg	-0.35
					123573	CCUGUAAGAUGUACUGUGUtt	ACACAGUACAUCUUACAGGtt	0.31
SLC7A4	6545	ENSG00000099960	solute carrier family 7 (cationic amino acid transporter, y+ system), member 4	2 siRNAs/3 siRNAs	115485	CCAGUAUCAUUGUGCUGCGtt	CGCAGCACAAUGAUACUGGtg	-0.09	0.04	0.98
					115484	GCAACAGUAUCGGGAAGACtt	GUCUUCCCGAUACUGUUGCtg	-0.03
					115483	CGCAUUGUCUAUGCCAUGGtt	CCAUGGCAUAGACAAUGCGtg	1.16
SRRT	51593	ENSG00000087087	serrate RNA effector molecule homolog (Arabidopsis)	2 siRNAs/3 siRNAs	126859	GCUGGAUUUCCGGAGGCAAtt	UUGCCUCCGGAAAUCCAGCtt	-0.31	-0.13	0.78
					126861	GGAGGCACGGAGAAUGAUCtt	GAUCAUUCUCCGUGCCUCCtt	-0.07
					126860	GGAGUGGUUUCGGUCUAAGtt	CUUAGACCGAAACCACUCCtc	1.56
STK10	6793	ENSG00000072786	serine/threonine kinase 10	2 siRNAs/3 siRNAs	743	GGCCAAGAAUAAGGAGACGtt	CGUCUCCUUAUUCUUGGCCtt	-0.09	-0.1	0.61
					745	GGUUUACAAGGCCAAGAAUtt	AUUCUUGGCCUUGUAAACCtt	-0.02
					744	GGUGUAAUUAUUUGUCACCtt	GGUGACAAAUAAUUACACCtc	0.8
STK4	6789	ENSG00000101109	serine/threonine kinase 4	2 siRNAs/3 siRNAs	796	GGGUCCUAUGGCAGCGUAUtt	AUACGCUGCCAUAGGACCCtt	-0.1	-0.07	0.9
					794	GGGACUUGAAUACCUUCAUtt	AUGAAGGUAUUCAAGUCCCtt	-0.07
					795	GGAACUAUGAAAAGAAGGGtt	CCCUUCUUUUCAUAGUUCCtt	1.02
SYT14L	401135	ENSG00000215127	synaptotagmin XIV-like	2 siRNAs/3 siRNAs	285093	GCAGUAUAUCAUUGCUCCUtt	AGGAGCAAUGAUAUACUGCtt	-0.26	-0.13	0.56
					256178	AGACGGGUCAGUUCCAGAAtt	UUCUGGAACUGACCCGUCUtc	-0.1
					285092	GGUAUAUUGGAUGACAUGAtt	UCAUGUCAUCCAAUAUACCtt	0.27
TOMM34	10953	ENSG00000025772	translocase of outer mitochondrial membrane 34	2 siRNAs/3 siRNAs	18618	GGCAUCAACAGAAUGACCAtt	UGGUCAUUCUGUUGAUGCCtt	-0.11	-0.08	0.81
					18522	GGUUCUUCAGACCCAGAAGtt	CUUCUGGGUCUGAAGAACCtt	-0.02
					18709	GGACUAUAAAUCCAGCUUUtt	AAAGCUGGAUUUAUAGUCCtt	0.65
ACTL8	81569	ENSG00000117148	actin-like 8	1 siRNA/3 siRNAs	123582	CCUUUCUACCUACCAGUCUtt	AGACUGGUAGGUAGAAAGGtg	-0.24	-0.1	0.85
					123584	CGGGCGGAUUAAUUUUAGCtt	GCUAAAAUUAAUCCGCCCGtg	1.02
					123583	GCAUAUGAGGAUGUGACCCtt	GGGUCACAUCCUCAUAUGCtc	1.62
ANGPTL6	83854	ENSG00000130812	angiopoietin-like 6	1 siRNA/3 siRNAs	121959	CCCGUGUAUCAGCUGACCAtt	UGGUCAGCUGAUACACGGGtt	-0.12	-0.09	0.78
					121958	GCACUAUAAGGCGGGCUUUtt	AAAGCCCGCCUUAUAGUGCtg	0.04
					121957	CGUAGUGUCAGUAUGGUGUtt	ACACCAUACUGACACUACGtg	1.26
ANKRD13C	81573	ENSG00000118454	ankyrin repeat domain 13C	1 siRNA/3 siRNAs	123588	CGCACAAUAUCGGGCAGAAtt	UUCUGCCCGAUAUUGUGCGtg	-0.39	0.04	0.72
					123589	GCUAGGUGACUUUUAUCUAtt	UAGAUAAAAGUCACCUAGCtc	1.69
					123590	CGACCUCGAUUAUUAAAAGtt	CUUUUAAUAAUCGAGGUCGtt	2.71
ARHGAP1	392	ENSG00000175220	Rho GTPase activating protein 1	1 siRNA/3 siRNAs	14383	GGAGAUGACAAGUAUGGGCtt	GCCCAUACUUGUCAUCUCCtg	-0.33	-0.12	0.96
					14477	GGCCUUGUACAUCGUGCAUtt	AUGCACGAUGUACAAGGCCtt	1.18
					14568	GGCCAUUAAUCCCAUCAACtt	GUUGAUGGGAUUAAUGGCCtt	1.65
ARL6IP6	151188	ENSG00000177917	ADP-ribosylation-like factor 6 interacting protein 6	1 siRNA/3 siRNAs	39032	GGAAUGUUUCCUCCUACUCtt	GAGUAGGAGGAAACAUUCCtg	-0.28	-0.07	0.81
					39122	GGUUCAAGAAACUGACUGGtt	CCAGUCAGUUUCUUGAACCtg	1.21
					126133	GCGAUAUUGUUGGCAAAACtt	GUUUUGCCAACAAUAUCGCtc	3.74
BATF3	55509	ENSG00000123685	basic leucine zipper transcription factor, ATF-like 3	1 siRNA/3 siRNAs	116229	GCUAGUAGGUUCUGCUGUUtt	AACAGCAGAACCUACUAGCtg	-0.08	-0.04	0.59
					5886	GGAUGAUGACAGGAAGGUCtt	GACCUUCCUGUCAUCAUCCtc	0.12
					109145	GGAGUGACUUCUCAUCCACtt	GUGGAUGAGAAGUCACUCCtg	0.14
BBOX1	8424	ENSG00000129151	butyrobetaine (gamma), 2-oxoglutarate dioxygenase (gamma-butyrobetaine hydroxylase) 1	1 siRNA/3 siRNAs	111405	GCUGUAUGGUUGAGAGACAtt	UGUCUCUCAACCAUACAGCtg	-0.3	-0.13	0.54
					107293	GGCCAAGUGGUUCGCAUCAtt	UGAUGCGAACCACUUGGCCtt	1.65
					111407	CCAUAUUUUGUGAGAUAUGtt	CAUAUCUCACAAAAUAUGGtc	1.94
BECN1P1	441925		beclin 1, autophagy related, pseudogene 1	1 siRNA/3 siRNAs	271485	GGCACUCAAGUUCAUGCUUtt	AAGCAUGAACUUGAGUGCCtt	-0.26	-0.04	0.91
					271483	GGAUGUGGACAGGAACAAUtt	AUUGUUCCUGUCCACAUCCtc	0.22
					271484	GGAUGUUUUCCUCAAUAACtt	GUUAUUGAGGAAAACAUCCtg	1.4
BEND5	79656	ENSG00000162373	BEN domain containing 5	1 siRNA/3 siRNAs	123414	CCCAAGGAGAUUCCAAGUAtt	UACUUGGAAUCUCCUUGGGtt	-0.33	-0.09	0.63
					123413	GCGGGAUUUGGGUUGAUGAtt	UCAUCAACCCAAAUCCCGCtt	0.87
					123412	GCAAAUACGUCGUCCUAUUtt	AAUAGGACGACGUAUUUGCtt	1.07
BIN2	51411	ENSG00000110934	bridging integrator 2	1 siRNA/3 siRNAs	134951	CCAAAGAAGAGAGCCUCUAtt	UAGAGGCUCUCUUCUUUGGtt	-0.31	-0.1	0.78
					134950	GGGAUGUCUUCUACAGGGAtt	UCCCUGUAGAAGACAUCCCtc	1.84
					134949	GGCCAUCGUAUGGAAUAAUtt	AUUAUUCCAUACGAUGGCCtt	2.35
BIRC3	330	ENSG00000023445	baculoviral IAP repeat-containing 3	1 siRNA/3 siRNAs	121285	GCUACCUCUCAGCCUACUUtt	AAGUAGGCUGAGAGGUAGCtt	-0.19	-0.09	0.79
					121286	GCAAUUGGGAACCGAAGGAtt	UCCUUCGGUUCCCAAUUGCtc	0.57
					121287	CGAAAAUGCCAGAUUACUUtt	AAGUAAUCUGGCAUUUUCGtt	0.87
BZW1	9689	ENSG00000082153	basic leucine zipper and W2 domains 1	1 siRNA/3 siRNAs	138313	GCAUGAUAUAAGGGCUUUCtt	GAAAGCCCUUAUAUCAUGCtt	-0.23	-0.07	0.99
					138314	CCAUGUUUUAAGUAGCUACtt	GUAGCUACUUAAAACAUGGtt	0.02
					138312	CCGGUACUGAUUUGGAAGCtt	GCUUCCAAAUCAGUACCGGtt	1.44
C20orf24	55969	ENSG00000101084	chromosome 20 open reading frame 24	1 siRNA/3 siRNAs	133760	GCUAUUAUUUGCCAAGUGGtt	CCACUUGGCAAAUAAUAGCtg	-0.28	0.04	0.82
					133759	GGACCCUCUUGAUUACAGCtt	GCUGUAAUCAAGAGGGUCCtt	0.68
					27401	GGGUUCUUGGGAAUAGCAGtt	CUGCUAUUCCCAAGAACCCtc	1.01
C21orf128	150147	ENSG00000184385	chromosome 21 open reading frame 128	1 siRNA/3 siRNAs	38924	GGCAACAGCAGACAUCCAUtt	AUGGAUGUCUGCUGUUGCCtc	-0.26	0.28	1.22
					39110	GGCACAUAUCUUAAAGAUGtt	CAUCUUUAAGAUAUGUGCCtt	1.42
					39018	GGUCAUUUGUGUGAGCGUGtt	CACGCUCACACAAAUGACCtt	1.67
C4orf21	91431 (Replaced by 55345)	ENSG00000138658	chromosome 4 open reading frame 21	1 siRNA/3 siRNAs	127831	GGAGAUAAGUGGCUCUGAGtt	CUCAGAGCCACUUAUCUCCtg	-0.13	-0.06	1.2
					127830	GGGUCUACCUGCUACAACUtt	AGUUGUAGCAGGUAGACCCtc	0.2
					127832	GCUGAUCGAUGUAAAUUCUtt	AGAAUUUACAUCGAUCAGCtt	2.07
C9orf16	79095	ENSG00000171159	chromosome 9 open reading frame 16	1 siRNA/3 siRNAs	30820	GGCCUUGAGUGUCCACAUUtt	AAUGUGGACACUCAAGGCCtg	-0.07	-0.11	0.8
					46344	GCAGAAUACGCUGCCAUCAtt	UGAUGGCAGCGUAUUCUGCtt	0.26
					30724	GGAGAAGAAUGACCACCUCtt	GAGGUGGUCAUUCUUCUCCtc	0.77
C9orf72	203228	ENSG00000147894	chromosome 9 open reading frame 72	1 siRNA/3 siRNAs	37601	GGCACAUUUGGGCUCCAAAtt	UUUGGAGCCCAAAUGUGCCtt	-0.06	0.08	0.66
					128741	CCACACUCUAAAUGGAGAAtt	UUCUCCAUUUAGAGUGUGGtt	0.68
					128740	GCUACUUUUGCUUACUGGGtt	CCCAGUAAGCAAAAGUAGCtg	2.62
CAPN8	388743	ENSG00000203697	calpain 8	1 siRNA/3 siRNAs	266819	GCAUGUCCAUCAGCUUUGGtt	CCAAAGCUGAUGGACAUGCtg	-0.29	0.06	0.77
					266820	GGGUGGUCUAGGUGAGUAAtt	UUACUCACCUAGACCACCCtg	0.74
					266818	GCCCUCAGUUUAUCGUUGGtt	CCAACGAUAAACUGAGGGCtg	1.69
CCDC147	159686	ENSG00000120051	coiled-coil domain containing 147	1 siRNA/3 siRNAs	218853	GGAUGAUCAGACCACCAUUtt	AAUGGUGGUCUGAUCAUCCtg	-0.09	0	0.92
					218851	CCAUUGCAUCCCUAAAGAAtt	UUCUUUAGGGAUGCAAUGGtg	1.21
					218852	CGAUUCUUGCUCUGAAAGAtt	UCUUUCAGAGCAAGAAUCGtc	1.26
CCDC50	152137	ENSG00000152492	coiled-coil domain containing 50	1 siRNA/3 siRNAs	129977	GCUGGCUAUUGAGGCAGAGtt	CUCUGCCUCAAUAGCCAGCtt	-0.07	0.27	0.88
					129978	GGAUGAGGACAUAGCUCGCtt	GCGAGCUAUGUCCUCAUCCtt	0.17
					129979	CCUCUAUGCUGCAUAUACUtt	AGUAUAUGCAGCAUAGAGGtg	1.47
CCDC51	79714	ENSG00000164051	coiled-coil domain containing 51	1 siRNA/3 siRNAs	125491	GCUUAGUCAUUCCAGGCAAtt	UUGCCUGGAAUGACUAAGCtg	-0.32	-0.14	0.56
					125492	GGCUUACGAGAGCAGCUUGtt	CAAGCUGCUCUCGUAAGCCtt	0.02
					125490	GCAGCUUAGUCAUUCCAGGtt	CCUGGAAUGACUAAGCUGCtc	1.49
CCDC84	338657	ENSG00000186166	coiled-coil domain containing 84	1 siRNA/3 siRNAs	124490	GGAGUUGGUAACAUCCACUtt	AGUGGAUGUUACCAACUCCtg	-0.28	-0.03	1.03
					124491	GCUAAUCAUGCUCUCUACCtt	GGUAGAGAGCAUGAUUAGCtt	1.89
					124489	GGAUUAUGCGCGAUUCAAGtt	CUUGAAUCGCGCAUAAUCCtg	2.15
CD70	970	ENSG00000125726	CD70 molecule	1 siRNA/3 siRNAs	2405	GGACAAGAGAAGGCAUUGAtt	UCAAUGCCUUCUCUUGUCCtg	-0.08	-0.04	1.04
					45973	GCUGAAUCACACAGGACCUtt	AGGUCCUGUGUGAUUCAGCtg	0.02
					145697	GCUACGUAUCCAUCGUGAUtt	AUCACGAUGGAUACGUAGCtg	1.6
CDO1	1036	ENSG00000129596	cysteine dioxygenase, type I	1 siRNA/3 siRNAs	106588	GGGAAAUCUAAAGGAGACAtt	UGUCUCCUUUAGAUUUCCCtg	-0.32	-0.03	0.87
					106587	GGACAUGGCAGCAGUAUUCtt	GAAUACUGCUGCCAUGUCCtt	1.69
					106589	GGUUUUACUUUAAGGUUCGtt	CGAACCUUAAAGUAAAACCtc	1.91
CES4A	283848	ENSG00000172824	carboxylesterase 4A	1 siRNA/3 siRNAs	121121	GCUUGGCAUUUACCAUCCAtt	UGGAUGGUAAAUGCCAAGCtg	-0.37	-0.06	0.89
					121120	GCCUCAGGACAACCUCUUUtt	AAAGAGGUUGUCCUGAGGCtg	0.66
					121119	CCGCGUUAUUCAGACUUUUtt	AAAAGUCUGAAUAACGCGGtg	2.79
CINP	51550	ENSG00000100865	cyclin-dependent kinase 2-interacting protein	1 siRNA/3 siRNAs	141122	CCUUGGAUGGGUUGACCAAtt	UUGGUCAACCCAUCCAAGGtg	-0.29	-0.1	0.66
					141120	GGUGUGUCUGGAAUAUAACtt	GUUAUAUUCCAGACACACCtt	0.46
					141121	GGUUUCGCAUAAGCUCUUGtt	CAAGAGCUUAUGCGAAACCtc	1.68
CLSTN3	9746	ENSG00000139182	calsyntenin 3	1 siRNA/3 siRNAs	21795	GGGCAUCGUCAUGGAGAAUtt	AUUCUCCAUGACGAUGCCCtg	-0.3	-0.02	0.64
					21986	GGCUCUAUAAGUUUACAGUtt	ACUGUAAACUUAUAGAGCCtc	1.19
					21891	GGCUGUGAUCCUUGACAAGtt	CUUGUCAAGGAUCACAGCCtc	2.67
COL18A1	80781	ENSG00000182871	collagen, type XVIII, alpha 1	1 siRNA/3 siRNAs	43706	GUUCCAGAGAAUGCCGCUUtt	AAGCGGCAUUCUCUGGAACtc	-0.27	-0.13	0.81
					43634	GCCUCUUCUUCCGUGACUUtt	AAGUCACGGAAGAAGAGGCtg	0.56
					43777	GAUUCCAGAAGUGAAGAAGtt	CUUCUUCACUUCUGGAAUCtt	2.35
CPA2	1358	ENSG00000158516	carboxypeptidase A2 (pancreatic)	1 siRNA/3 siRNAs	104002	GGAGACAAGCCAGCUAUCUtt	AGAUAGCUGGCUUGUCUCCtc	-0.26	-0.02	0.71
					105321	GUUCUUGAGAUUGUACCAAtt	UUGGUACAAUCUCAAGAACtt	0.26
					105322	GUCCCAGGGAAUUGCCUAUtt	AUAGGCAAUUCCCUGGGACtc	0.78
CREB3L3	84699	ENSG00000060566	cAMP responsive element binding protein 3-like 3	1 siRNA/3 siRNAs	109786	GGAGUUACAGAGGAAAGUCtt	GACUUUCCUCUGUAACUCCtg	-0.3	-0.05	0.66
					109787	GGCAGACGUAGUCUGAAACtt	GUUUCAGACUACGUCUGCCtg	0.98
					116457	GCGAGUGCUGAAAAAAAUCtt	GAUUUUUUUCAGCACUCGCtc	3.04
CROCCP2	84809	ENSG00000215908	ciliary rootlet coiled-coil, rootletin pseudogene 2	1 siRNA/3 siRNAs	263465	GCGUGAAAAGGUUCAGGCAtt	UGCCUGAACCUUUUCACGCtg	-0.2	-0.1	0.96
					263466	GGGUCCACAACCACAUUUGtt	CAAAUGUGGUUGUGGACCCtc	0.31
					263464	CCCGGGAGAUGGUUUUUAGtt	CUAAAAACCAUCUCCCGGGtt	1.01
CRTC3	64784	ENSG00000140577	CREB regulated transcription coactivator 3	1 siRNA/3 siRNAs	30283	GGGCUCAUCUUUGACCAACtt	GUUGGUCAAAGAUGAGCCCtg	-0.37	0.13	1.39
					30188	GGUUUCAGCAGACAGCUGUtt	ACAGCUGUCUGCUGAAACCtt	0.99
					148834	GCCACGCUCAAUAAGACUGtt	CAGUCUUAUUGAGCGUGGCtt	2.37
CRY2	1408	ENSG00000121671	cryptochrome 2 (photolyase-like)	1 siRNA/3 siRNAs	146763	CCGAUGGAGGUUCCUACUUtt	AAGUAGGAACCUCCAUCGGtt	-0.33	-0.11	0.93
					146764	GGUUCCUACUUCAGUCUCUtt	AGAGACUGAAGUAGGAACCtc	0.06
					146765	GGCCCAGAUUUAGUAUUCAtt	UGAAUACUAAAUCUGGGCCtc	0.5
CRYBA2	1412	ENSG00000163499	crystallin, beta A2	1 siRNA/3 siRNAs	16086	GGAUGUGGGUUCCCUCAAAtt	UUUGAGGGAACCCACAUCCtt	-0.1	-0.08	0.72
					15991	GGGACAGCAGUUCAUUCUGtt	CAGAAUGAACUGCUGUCCCtg	0.25
					16174	GGACACUCAAUAAAGGUUCtt	GAACCUUUAUUGAGUGUCCtc	1.28
CRYBB1	1414	ENSG00000100122	crystallin, beta B1	1 siRNA/3 siRNAs	10749	GGCAAAUAAAAUUCCCUAAtt	UUAGGGAAUUUUAUUUGCCtg	-0.08	-0.08	0.99
					10572	GGAGCACAAAAUCUCCCUGtt	CAGGGAGAUUUUGUGCUCCtg	0.2
					10665	GGGCAACACCAUAGAGAUCtt	GAUCUCUAUGGUGUUGCCCtt	0.82
CX3CR1	1524	ENSG00000168329	chemokine (C-X3-C motif) receptor 1	1 siRNA/3 siRNAs	4046	GGCAUGGAAGUGUUCUGAGtt	CUCAGAACACUUCCAUGCCtg	-0.31	-0.07	0.7
					3951	GGAGCAGGCAUGGAAGUGUtt	ACACUUCCAUGCCUGCUCCtt	0.08
					4140	GGGAUAUAUAAGAUGGAAGtt	CUUCCAUCUUAUAUAUCCCtt	1.33
DAPP1	27071	ENSG00000070190	dual adaptor of phosphotyrosine and 3-phosphoinositides	1 siRNA/3 siRNAs	134303	GCGAGACAGGCACUCUGAUtt	AUCAGAGUGCCUGUCUCGCtt	-0.18	-0.05	1.08
					134305	CCAUUCUGAUAGAAAGUGCtt	GCACUUUCUAUCAGAAUGGtg	0.69
					134304	GCUGUACAAUUCGAUUAUUtt	AAUAAUCGAAUUGUACAGCtg	1.08
DDOST	1650	ENSG00000244038	dolichyl-diphosphooligosaccharide-protein glycosyltransferase	1 siRNA/3 siRNAs	111543	GGUAUUCCCAGACAGGCAAtt	UUGCCUGUCUGGGAAUACCtc	-0.11	-0.09	0.73
					111542	CGGCUGUCAUUGACCAUCAtt	UGAUGGUCAAUGACAGCCGtt	0.56
					111544	CCAUCGUUGGGAAAUCAUCtt	GAUGAUUUCCCAACGAUGGtt	0.86
DPY19L2P3	442524	ENSG00000227855	dpy-19-like 2 pseudogene 3 (C. elegans)	1 siRNA/3 siRNAs	272371	GGCUCGAAGAUGCCAGUAUtt	AUACUGGCAUCUUCGAGCCtg	-0.08	-0.03	1
					272373	GCGUGAAGCUGUCUACACUtt	AGUGUAGACAGCUUCACGCtt	1.11
					272372	GGGCCCAGACAAAAAUAGUtt	ACUAUUUUUGUCUGGGCCCtc	1.94
EFEMP1	2202	ENSG00000115380	EGF-containing fibulin-like extracellular matrix protein 1	1 siRNA/3 siRNAs	14187	GGAAACACAACCAGCAGAAtt	UUCUGCUGGUUGUGUUUCCtg	-0.26	-0.02	0.8
					14275	GGAUGAAAUGUGUUGGAAUtt	AUUCCAACACAUUUCAUCCtc	0.29
					14094	GGUGGAAUGAAGUGUGUCAtt	UGACACACUUCAUUCCACCtt	1.49
EIF4E	1977	ENSG00000151247	eukaryotic translation initiation factor 4E	1 siRNA/3 siRNAs	10795	GGAGGUUGCUAACCCAGAAtt	UUCUGGGUUAGCAACCUCCtg	-0.24	0.01	0.54
					10890	GGAUGGUAUUGAGCCUAUGtt	CAUAGGCUCAAUACCAUCCtt	0.1
					146229	GGACGAUGGCUAAUUACAUtt	AUGUAAUUAGCCAUCGUCCtc	0.2
ENO4	387712	ENSG00000188316	enolase family member 4	1 siRNA/3 siRNAs	266202	GGAUCUUCAGUCCUCCCUUtt	AAGGGAGGACUGAAGAUCCtg	-0.11	0.05	1.03
					266201	CCAAUCUGAUUGACAGUAAtt	UUACUGUCAAUCAGAUUGGtt	0.22
					266200	CCAGAUGACGCACUGAUCCtt	GGAUCAGUGCGUCAUCUGGtt	2
EPHB3	2049	ENSG00000182580	EPH receptor B3	1 siRNA/3 siRNAs	531	GGUUUAUAUUGACCCUUUUtt	AAAAGGGUCAAUAUAAACCtt	-0.02	0.17	1.09
					530	GGUGUGUAAUGUGCGCGAGtt	CUCGCGCACAUUACACACCtg	1.89
					529	GGCCAUGAAUCCCAUCCGCtt	GCGGAUGGGAUUCAUGGCCtc	2.83
FAM9A	171482	ENSG00000183304	family with sequence similarity 9, member A	1 siRNA/3 siRNAs	44088	GGUUCAGGGAUCGCCUCUAtt	UAGAGGCGAUCCCUGAACCtt	-0.07	-0.09	0.57
					129866	CGAAAGAAGGUUCAGGGAUtt	AUCCCUGAACCUUCUUUCGtg	0.49
					129867	CCAAGAACACAAUUGAACGtt	CGUUCAAUUGUGUUCUUGGtt	1.21
FETUB	26998	ENSG00000090512	fetuin B	1 siRNA/3 siRNAs	21233	GGAUGGCUAUGUGCUGAGAtt	UCUCAGCACAUAGCCAUCCtt	-0.28	-0.07	0.62
					134284	CCAUGUACUAAAUCCCAGGtt	CCUGGGAUUUAGUACAUGGtg	0.85
					134285	GCAUUGCAUGAGUAAAGAUtt	AUCUUUACUCAUGCAAUGCtt	1.19
FLJ33360	401172	ENSG00000250490		1 siRNA/3 siRNAs	223265	CCUGCAUUGAGAGAAGACGtt	CGUCUUCUCUCAAUGCAGGtg	-0.11	-0.06	0.98
					223266	GCCGUCGUUAUUCUUCCCAtt	UGGGAAGAAUAACGACGGCtg	0.18
					223267	CCUAGUCAGAACACCAAAUtt	AUUUGGUGUUCUGACUAGGtg	0.36
FLJ44087	400649			1 siRNA/3 siRNAs	268599	GCCAGAGACACGUUCUGAUtt	AUCAGAACGUGUCUCUGGCtt	-0.06	0	0.96
					268597	GGCAGAGCUCUAGGUUUUAtt	UAAAACCUAGAGCUCUGCCtt	0.24
					268598	GCCAUACUCAGUCUUGUUUtt	AAACAAGACUGAGUAUGGCtc	2.16
FLT3	2322	ENSG00000122025	fms-related tyrosine kinase 3	1 siRNA/3 siRNAs	489	GGGAACAUUUCCUGUCUCUtt	AGAGACAGGAAAUGUUCCCtg	-0.19	0.04	1.05
					487	GGAGUUGUUUCCAUGGUCAtt	UGACCAUGGAAACAACUCCtc	0.96
					488	GGAACAAUUUAGUUUUAAGtt	CUUAAAACUAAAUUGUUCCtc	1.19
FMNL3	91010	ENSG00000161791	formin-like 3	1 siRNA/3 siRNAs	131856	GGAUCCUACUUCCUAAAAUtt	AUUUUAGGAAGUAGGAUCCtt	-0.11	-0.11	0.6
					131855	GGGCCAUUCAUACGUUUGAtt	UCAAACGUAUGAAUGGCCCtg	0.58
					131854	GCCAUUCGAAUUAAGAAACtt	GUUUCUUAAUUCGAAUGGCtg	1.42
FNDC1	84624	ENSG00000164694	fibronectin type III domain containing 1	1 siRNA/3 siRNAs	253797	GGAAUAGCAUAUGCACGCUtt	AGCGUGCAUAUGCUAUUCCtg	-0.32	-0.09	0.93
					253796	CCUUGAUCGUGGGUUAGUAtt	UACUAACCCACGAUCAAGGtc	1.11
					253795	GACCCUCUUACAGACAAGGtt	CCUUGUCUGUAAGAGGGUCtg	2.49
FXYD7	53822	ENSG00000221946	FXYD domain containing ion transport regulator 7	1 siRNA/3 siRNAs	42557	GUCUGAGCUUCCCUCUUCAtt	UGAAGAGGGAAGCUCAGACtt	-0.43	-0.14	0.62
					42482	GAAGGUGAAGUGCAGGAAGtt	CUUCCUGCACUUCACCUUCtt	0.79
					42397	GCAAGAAGGUGAAGUGCAGtt	CUGCACUUCACCUUCUUGCtg	1.82
GATAD1	57798	ENSG00000157259	GATA zinc finger domain containing 1	1 siRNA/3 siRNAs	127276	GGUAUAGAUGACUGACCGAtt	UCGGUCAGUCAUCUAUACCtt	-0.15	0	0.86
					127275	GCCCUACUAUGCUCAAAUCtt	GAUUUGAGCAUAGUAGGGCtt	0.05
					127277	GCCUUAUGUUCUCAUCUCAtt	UGAGAUGAGAACAUAAGGCtt	0.63
GLI4	2738	ENSG00000250571	GLI family zinc finger 4	1 siRNA/3 siRNAs	42739	GUGGAGAUCGGCAGAGACAtt	UGUCUCUGCCGAUCUCCACtt	-0.4	-0.1	0.73
					42657	GACGUAGAGGAAGUGGAGAtt	UCUCCACUUCCUCUACGUCtt	1.54
					42805	GAGUUUCAAGUAUAACUCGtt	CGAGUUAUACUUGAAACUCtt	1.73
GMNN	51053	ENSG00000112312	geminin, DNA replication inhibitor	1 siRNA/3 siRNAs	23370	GGAAACAUCGGAAUGACCAtt	UGGUCAUUCCGAUGUUUCCtt	-0.39	-0.09	0.51
					23460	GGAAUUUGAUUCUGAAGAAtt	UUCUUCAGAAUCAAAUUCCtg	0.34
					23276	GGCUUGUCCAAAAGGAAACtt	GUUUCCUUUUGGACAAGCCtg	0.77
GPC6	10082	ENSG00000183098	glypican 6	1 siRNA/3 siRNAs	138020	GCAUUACCCUACACUAUCUtt	AGAUAGUGUAGGGUAAUGCtg	-0.35	-0.07	0.94
					138019	GCUGAUAAACCCUCAGUAUtt	AUACUGAGGGUUUAUCAGCtg	0.13
					138018	CGAAUUUUUCCGAGAGCUCtt	GAGCUCUCGGAAAAAUUCGtc	1.57
GPS1	2873	ENSG00000169727	G protein pathway suppressor 1	1 siRNA/3 siRNAs	46077	GCCUGGAUCUGGAACAGUAtt	UACUGUUCCAGAUCCAGGCtg	-0.07	-0.04	1.11
					215121	GCUCCUUCAAGUUGUUCUUtt	AAGAACAACUUGAAGGAGCtg	0.65
					14106	GGGCAACUCCAUCAAAGAGtt	CUCUUUGAUGGAGUUGCCCtt	1.8
GSPT2	23708	ENSG00000189369	G1 to S phase transition 2	1 siRNA/3 siRNAs	135211	CCGUUAGUGUCGCUUGAAGtt	CUUCAAGCGACACUAACGGtt	-0.34	-0.06	0.9
					135210	GGAAGUUGAGAUAACAGCGtt	CGCUGUUAUCUCAACUUCCtc	0.83
					135209	GGUAAAAGGAUGGGACGGGtt	CCCGUCCCAUCCUUUUACCtt	2.57
HMGB3P30	203510	ENSG00000213652	high mobility group box 3 pseudogene 30	1 siRNA/3 siRNAs	273278	GGAGAUGAGGCUGCAGCUUtt	AAGCUGCAGCCUCAUCUCCtt	-0.4	-0.02	1.22
					273279	CCAAAUUUGAUGAAAUGGCtt	GCCAUUUCAUCAAAUUUGGtc	1.75
					273280	GAUGUGGAUUAACUAUAGUtt	ACUAUAGUUAAUCCACAUCtc	1.91
HNRNPH2	3188	ENSG00000126945	heterogeneous nuclear ribonucleoprotein H2 (H')	1 siRNA/3 siRNAs	27944	GGCAGACCAAGUGGUGAAGtt	CUUCACCACUUGGUCUGCCtt	-0.41	-0.07	0.67
					145360	CCUCUUAAUCCCAUGAGAGtt	CUCUCAUGGGAUUAAGAGGtg	0.26
					145362	GCACUAAAUAGCUACUCCAtt	UGGAGUAGCUAUUUAGUGCtc	0.41
HTRA3	94031	ENSG00000170801	HtrA serine peptidase 3	1 siRNA/3 siRNAs	104297	GGGAACGAGUGUGUCUCAAtt	UUGAGACACACUCGUUCCCtg	-0.33	-0.02	0.76
					35850	GGUCAGCAGUGGAAUUUAUtt	AUAAAUUCCACUGCUGACCtc	0.63
					35762	GGCCACCAUCAAAGACAUCtt	GAUGUCUUUGAUGGUGGCCtc	1.7
IL16	3603	ENSG00000172349	interleukin 16 (lymphocyte chemoattractant factor)	1 siRNA/3 siRNAs	40635	GGCAGAGAAUCAGCUCCUUtt	AAGGAGCUGAUUCUCUGCCtg	-0.39	-0.05	0.56
					40723	GGUUGUUCCUAAAAUAAGGtt	CCUUAUUUUAGGAACAACCtt	1.48
					40540	GGUUUGAGGAAUCGUGCUUtt	AAGCACGAUUCCUCAAACCtt	1.78
IL1F10	84639	ENSG00000136697	interleukin 1 family, member 10 (theta)	1 siRNA/3 siRNAs	131384	GGGUCUAUGGUAGGCAGAAtt	UUCUGCCUACCAUAGACCCtg	-0.37	-0.1	0.53
					131382	GCCCGUACCAAGUUUUACUtt	AGUAAAACUUGGUACGGGCtg	0.82
					131383	GGAAACUGCGUUUUAGCCUtt	AGGCUAAAACGCAGUUUCCtg	1.82
IRS1	3667	ENSG00000169047	insulin receptor substrate 1	1 siRNA/3 siRNAs	145281	GCCAGUCCUCUCCUACUACtt	GUAGUAGGAGAGGACUGGCtt	-0.25	-0.11	0.76
					145280	CCCAAGAGCAUGCACAAACtt	GUUUGUGCAUGCUCUUGGGtt	0.62
					145282	CGGUCACUACAUUUUGUCUtt	AGACAAAAUGUAGUGACCGtt	1.81
KDM5C	8242	ENSG00000126012	lysine (K)-specific demethylase 5C	1 siRNA/3 siRNAs	14315	GGUGGUUAUGAAGCUAUCUtt	AGAUAGCUUCAUAACCACCtt	-0.4	-0.05	0.9
					14231	GGAAGGUGGUUAUGAAGCUtt	AGCUUCAUAACCACCUUCCtc	0.22
					14142	GGGCUCCUCCUUAAAGAUUtt	AAUCUUUAAGGAGGAGCCCtg	0.76
KRT35	3886	ENSG00000197079	keratin 35	1 siRNA/3 siRNAs	11138	GGAGACCAUGCAAUCCCUGtt	CAGGGAUUGCAUGGUCUCCtt	-0.27	-0.09	0.97
					11229	GGAGCUCCAGAAGAAGACUtt	AGUCUUCUUCUGGAGCUCCtc	0.33
					11314	GGUCUCAACUCCUCAUCAUtt	AUGAUGAGGAGUUGAGACCtt	1.17
KRT78	196374	ENSG00000170423	keratin 78	1 siRNA/3 siRNAs	40760	GGAGUAUAAGUCCAAGUAUtt	AUACUUGGACUUAUACUCCtc	-0.24	0.41	0.94
					40677	GGAGAUCAGAACCCUCAACtt	GUUGAGGGUUCUGAUCUCCtg	0.99
					40585	GGAGCCUUAAUUCCUUUGGtt	CCAAAGGAAUUAAGGCUCCtg	1.08
KU-MEL-3	497048	ENSG00000205444	KU-MEL-3	1 siRNA/3 siRNAs	261751	GGCUUGGUCCCAAUCCUAUtt	AUAGGAUUGGGACCAAGCCtg	-0.39	-0.1	0.77
					261752	CGGACCAAGUUCUCACUUCtt	GAAGUGAGAACUUGGUCCGtt	0.32
					285140	GGCCUGUGCUAAAUAAAGUtt	ACUUUAUUUAGCACAGGCCtt	1.38
LDLRAD3	143458	ENSG00000179241	low density lipoprotein receptor class A domain containing 3	1 siRNA/3 siRNAs	43904	GGCAACUUCAUGUGCAGCAtt	UGCUGCACAUGAAGUUGCCtg	-0.4	-0.13	0.57
					44082	GGAAAGCUGUGAAAGUUCUtt	AGAACUUUCACAGCUUUCCtc	1.54
					43997	GGCUAAGUCGAAAUGUGGCtt	GCCACAUUUCGACUUAGCCtt	1.87
LFNG	3955	ENSG00000106003	LFNG O-fucosylpeptide 3-beta-N-acetylglucosaminyltransferase	1 siRNA/3 siRNAs	256491	AGCAGGUCUGAAUGACACCtt	GGUGUCAUUCAGACCUGCUtt	-0.32	-0.09	0.51
					256490	AAGACAUAGCUAGGAAAGCtt	GCUUUCCUAGCUAUGUCUUtg	1.05
					256489	GUGGCUAUGAUCCUAGUUGtt	CAACUAGGAUCAUAGCCACtc	1.48
LGI1	9211	ENSG00000108231	leucine-rich, glioma inactivated 1	1 siRNA/3 siRNAs	137853	CCGUUCCUCCUGAUGUUAUtt	AUAACAUCAGGAGGAACGGtg	-0.3	-0.04	0.68
					137854	GCGCAAAAUCAAUAGUCUCtt	GAGACUAUUGAUUUUGCGCtt	1.38
					137855	GCCUAUAGUCAUUGAAACUtt	AGUUUCAAUGACUAUAGGCtt	1.4
LINC00517	400208	ENSG00000259091	long intergenic non-protein coding RNA 517	1 siRNA/3 siRNAs	268417	GGACCACAAUUGACCAUACtt	GUAUGGUCAAUUGUGGUCCtg	-0.29	-0.05	0.64
					268418	CCCAUUAGGCUAGUCUCUGtt	CAGAGACUAGCCUAAUGGGtc	0.32
					268419	GCAAUGUAAAGGUAUACUCtt	GAGUAUACCUUUACAUUGCtt	1.15
LOC100289650	400704 (Replaced by 100289650)	ENSG00000225877		1 siRNA/3 siRNAs	268646	GCCCGUCCCAAGAGAUUAUtt	AUAAUCUCUUGGGACGGGCtt	-0.11	-0.12	0.71
					268647	GCUCCAAAAGAUUCACCGUtt	ACGGUGAAUCUUUUGGAGCtt	0.12
					268645	GGUUUAGCAAUAAAGGAGGtt	CCUCCUUUAUUGCUAAACCtg	1.14
LOC390760	390760	ENSG00000224647		1 siRNA/3 siRNAs	267744	GCUCCAACUUGAUGCAGAAtt	UUCUGCAUCAAGUUGGAGCtg	-0.37	-0.11	0.61
					267742	GGACAGUUUUGAGGACCUCtt	GAGGUCCUCAAAACUGUCCtg	0.13
					267743	CGAGAUGAAUAUCCUGGCCtt	GGCCAGGAUAUUCAUCUCGtc	0.73
LOC401176	401176	ENSG00000250448		1 siRNA/3 siRNAs	268990	GGAUAUCCUACACCUGCCUtt	AGGCAGGUGUAGGAUAUCCtg	-0.19	0.1	0.55
					268992	CCCACCCUUUUUCCAGACUtt	AGUCUGGAAAAAGGGUGGGtt	0.57
					268991	GGAAGUUUUGAAUAAGUGGtt	CCACUUAUUCAAAACUUCCtg	1.2
LOC401410	401410			1 siRNA/3 siRNAs	218868	GCCUCUGUGAACCAAAUACtt	GUAUUUGGUUCACAGAGGCtg	-0.29	0.01	1.13
					218867	GGGAUCAUUUAAUUUCUCAtt	UGAGAAAUUAAAUGAUCCCtg	0.42
					218869	CGCACACAUAUAAUUGACCtt	GGUCAAUUAUAUGUGUGCGtt	0.76
LOC442132	442132	ENSG00000205976		1 siRNA/3 siRNAs	280121	GGAGAAGCAGAUGCUGAAGtt	CUUCAGCAUCUGCUUCUCCtg	-0.15	-0.03	0.62
					280123	GCAGGAAGAGCAGAUGUGGtt	CCACAUCUGCUCUUCCUGCtt	0.7
					280122	GAAGCAGAUGCUGAAGCAGtt	CUGCUUCAGCAUCUGCUUCtc	3.21
LOC442497	442497	ENSG00000249574		1 siRNA/3 siRNAs	271871	GCACCAGAUCAACCAAGGAtt	UCCUUGGUUGAUCUGGUGCtg	-0.29	0.23	0.9
					271872	GGGUCCUGCUUAAAGAGAGtt	CUCUCUUUAAGCAGGACCCtg	0.39
					271870	CGGCACUGACUCAAACCAUtt	AUGGUUUGAGUCAGUGCCGtg	0.47
LXN	56925	ENSG00000079257	latexin	1 siRNA/3 siRNAs	132984	GGAGAUUAUUCCCUGGCAAtt	UUGCCAGGGAAUAAUCUCCtg	-0.06	-0.08	0.57
					28016	GGGUGUUUGAGGUGCAGAAtt	UUCUGCACCUCAAACACCCtg	0.02
					28110	GGUGCAGAAGGUCAAACAAtt	UUGUUUGACCUUCUGCACCtc	0.27
METRNL	284207	ENSG00000176845	meteorin, glial cell differentiation regulator-like	1 siRNA/3 siRNAs	220793	GCAGACUCUAUCGGCAGAAtt	UUCUGCCGAUAGAGUCUGCtc	-0.19	-0.05	0.62
					241367	GUGGAUGUACCCAACAGGUtt	ACCUGUUGGGUACAUCCACtc	0.15
					241368	UCCAGCAAGUUACCCACGAtt	UCGUGGGUAACUUGCUGGAtg	0.6
MGLL	11343	ENSG00000074416	monoglyceride lipase	1 siRNA/3 siRNAs	43371	GACGGACAGUACCUCUUCUtt	AGAAGAGGUACUGUCCGUCtg	-0.28	-0.1	1.07
					43464	GGCCCUCAUCUUUGUGUCCtt	GGACACAAAGAUGAGGGCCtt	1.29
					43555	GGUCGACAUUUAUAACUCAtt	UGAGUUAUAAAUGUCGACCtc	2.01
MICA	4276 (Replaced by 100507436)	ENSG00000204520	MHC class I polypeptide-related sequence A	1 siRNA/3 siRNAs	8167	GGAUGACCCUGGCUCAUAUtt	AUAUGAGCCAGGGUCAUCCtg	-0.27	-0.12	0.6
					8074	GGGUUUCUCACUGAGGUACtt	GUACCUCAGUGAGAAACCCtg	0.5
					8258	GGAAUUUCUUGAAGGAAGAtt	UCUUCCUUCAAGAAAUUCCtg	1.49
MTMR10	54893	ENSG00000166912	myotubularin related protein 10	1 siRNA/3 siRNAs	140427	CCUUGCCUAAUAUUCAAGAtt	UCUUGAAUAUUAGGCAAGGtc	-0.27	-0.04	0.63
					140426	GCUAUGCGUUAAUGAGCCUtt	AGGCUCAUUAACGCAUAGCtg	0.05
					140425	CGAGGGUUACAUGAUAUCCtt	GGAUAUCAUGUAACCCUCGtt	0.73
MYH7	4625	ENSG00000092054	myosin, heavy chain 7, cardiac muscle, beta	1 siRNA/3 siRNAs	8079	GGCCUUUUGACCUCAAGAAtt	UUCUUGAGGUCAAAAGGCCtg	-0.27	-0.11	0.57
					8172	GGAUGUCUUCGUGCCUGAUtt	AUCAGGCACGAAGACAUCCtt	0.01
					8263	GGAAGCAGAAUAAAGCAAUtt	AUUGCUUUAUUCUGCUUCCtc	1.72
MYL7	58498	ENSG00000106631	myosin, light chain 7, regulatory	1 siRNA/3 siRNAs	29209	GGCAGACAAGUUCUCUCCAtt	UGGAGAGAACUUGUCUGCCtg	-0.28	-0.12	0.94
					29120	GGAUGAGUUCAAGCAGCUUtt	AAGCUGCUUGAACUCAUCCtt	0.02
					133356	CCUCAAUAAACUCUGUUGCtt	GCAACAGAGUUUAUUGAGGtg	0.99
NBPF5P	284610 (Replaced by 100507044)	ENSG00000243967	neuroblastoma breakpoint family, member 5, pseudogene	1 siRNA/3 siRNAs	265218	GCUCUAGAUGUGCUGAGGAtt	UCCUCAGCACAUCUAGAGCtg	-0.07	0.06	0.85
					265216	GGAUGAAGACGACAAAGACtt	GUCUUUGUCGUCUUCAUCCtc	0.05
					265217	GGUAAUUGGCAGAAUGCCCtt	GGGCAUUCUGCCAAUUACCtg	1.02
NFIB	4781	ENSG00000147862	nuclear factor I/B	1 siRNA/3 siRNAs	3141	GGCUCGAAAACGCAAGUACtt	GUACUUGCGUUUUCGAGCCtg	-0.25	-0.08	0.85
					3236	GGAUGAAGAAAGAGCAGUCtt	GACUGCUCUUUCUUCAUCCtt	0.35
					3326	GGAGCUUGAUUUGUUUUUGtt	CAAAAACAAAUCAAGCUCCtt	1.84
NFS1	9054	ENSG00000244005	NFS1 nitrogen fixation 1 homolog (S. cerevisiae)	1 siRNA/3 siRNAs	138561	CGUGCUCGUCAGCAAGUAGtt	CUACUUGCUGACGAGCACGtt	-0.24	-0.13	0.55
					138562	GCUGAUCCUCGUGAGAUCAtt	UGAUCUCACGAGGAUCAGCtc	0.46
					215945	CCUCUCUAUAUGGAUGUGCtt	GCACAUCCAUAUAGAGAGGtc	1.52
NOLC1	9221	ENSG00000166197	nucleolar and coiled-body phosphoprotein 1	1 siRNA/3 siRNAs	137660	GCCUGUGGAAAGCAGUGAAtt	UUCACUGCUUUCCACAGGCtg	-0.15	0.08	0.65
					137661	GCAACCACUAAACCACCUCtt	GAGGUGGUUUAGUGGUUGCtt	0.33
					137659	GCGAAAGUUACAGGCAAAUtt	AUUUGCCUGUAACUUUCGCtc	1.1
NUS1	116150	ENSG00000153989	nuclear undecaprenyl pyrophosphate synthase 1 homolog (S. cerevisiae)	1 siRNA/3 siRNAs	129139	GCACCUAUGAAACCCUGUAtt	UACAGGGUUUCAUAGGUGCtt	-0.1	-0.02	0.97
					129140	GGGAAUACCUAUCUUCAGAtt	UCUGAAGAUAGGUAUUCCCtc	1
					129141	GCAUGGUCUACAAUUGGUUtt	AACCAAUUGUAGACCAUGCtt	1.63
OFD1P16Y	442485		OFD1 pseudogene 16, Y-linked	1 siRNA/3 siRNAs	272344	GCACAAUCUGAAGCCCUCAtt	UGAGGGCUUCAGAUUGUGCtt	-0.25	-0.09	0.67
					272346	GGCUUACCCUCAGCAUAUCtt	GAUAUGCUGAGGGUAAGCCtc	1.68
					272345	GCAAAUUGGGCAGAAACAUtt	AUGUUUCUGCCCAAUUUGCtc	1.97
OLIG3	167826	ENSG00000177468	oligodendrocyte transcription factor 3	1 siRNA/3 siRNAs	44093	GGGCGAUAUGAUGCAGAAGtt	CUUCUGCAUCAUAUCGCCCtg	-0.29	-0.04	0.59
					44150	GGAGAUGAAGAGGCUGGUUtt	AACCAGCCUCUUCAUCUCCtc	0.1
					46568	GCAGCAAGUACAAAAUCAAtt	UUGAUUUUGUACUUGCUGCtc	1.35
OR11A1	26531	ENSG00000204694	olfactory receptor, family 11, subfamily A, member 1	1 siRNA/3 siRNAs	134152	CCUAGCUGUAGUGACCACAtt	UGUGGUCACUACAGCUAGGtg	-0.26	-0.09	0.93
					214335	GCUGAAUGCUUACUGCUGGtt	CCAGCAGUAAGCAUUCAGCtg	0
					2158	GGUGACAACUCUCAUUCUGtt	CAGAAUGAGAGUUGUCACCtg	1.14
OR5I1	10798	ENSG00000167825	olfactory receptor, family 5, subfamily I, member 1	1 siRNA/3 siRNAs	2042	GGAUUGAUCCUCACCUUCAtt	UGAAGGUGAGGAUCAAUCCtg	-0.36	0.13	1.1
					2224	GGGACUCUCCUCUUUAUUUtt	AAAUAAAGAGGAGAGUCCCtt	1.3
					2136	GGAAGAAGACCUUUUCUACtt	GUAGAAAAGGUCUUCUUCCtc	1.41
P2RY10	27334	ENSG00000078589	purinergic receptor P2Y, G-protein coupled, 10	1 siRNA/3 siRNAs	5684	GGAUUUGUGAUCCCAGUGAtt	UCACUGGGAUCACAAAUCCtg	-0.27	-0.05	0.78
					5589	GGUGCUUUUUUCUCCUCAAtt	UUGAGGAGAAAAAAGCACCtt	0.07
					5777	GGAAACCAUCAUUAGCAGUtt	ACUGCUAAUGAUGGUUUCCtt	0.61
P4HB	5034	ENSG00000185624	prolyl 4-hydroxylase, beta polypeptide	1 siRNA/3 siRNAs	9049	GGAGGAGAUGACCAAGUACtt	GUACUUGGUCAUCUCCUCCtc	-0.32	-0.04	0.76
					110789	GGAAUAUACAGCUGGCAGAtt	UCUGCCAGCUGUAUAUUCCtt	0.16
					8956	GGUUCCGAGAUCAGGUUGGtt	CCAACCUGAUCUCGGAACCtt	0.3
PABPN1	8106	ENSG00000100836	poly(A) binding protein, nuclear 1	1 siRNA/3 siRNAs	14925	GGAAGAAGCUGAGAAGCUAtt	UAGCUUCUCAGCUUCUUCCtc	-0.26	-0.09	0.88
					15020	GGAGCUACAGAACGAGGUAtt	UACCUCGUUCUGUAGCUCCtt	0.41
					15111	GGGUUUGCGUAUAUAGAGUtt	ACUCUAUAUACGCAAACCCtt	1
PCDHA13	56136	ENSG00000239389	protocadherin alpha 13	1 siRNA/3 siRNAs	27416	GGUGAAGGUGAGGGACAUUtt	AAUGUCCCUCACCUUCACCtc	-0.1	-0.11	0.8
					27511	GGAAAACACUGGACAGAGAtt	UCUCUGUCCAGUGUUUUCCtc	0.21
					27604	GGAACAUAGUUUAUUACUGtt	CAGUAAUAAACUAUGUUCCtg	0.99
PCDHB13	56123	ENSG00000187372	protocadherin beta 13	1 siRNA/3 siRNAs	27539	GGGCAUCUUGUGGACAUGAtt	UCAUGUCCACAAGAUGCCCtg	-0.28	0.26	0.78
					27445	GGUCUACAUCGAAGUCCUGtt	CAGGACUUCGAUGUAGACCtg	0.94
					27632	GGCACAUUAAUAUUGUGACtt	GUCACAAUAUUAAUGUGCCtg	2.18
PDE6C	5146	ENSG00000095464	phosphodiesterase 6C, cGMP-specific, cone, alpha prime	1 siRNA/3 siRNAs	17523	GGAGGUUCUUGCUGUGAUCtt	GAUCACAGCAAGAACCUCCtt	-0.28	-0.01	0.85
					17611	GGAAGAUUAAAGAAGUACUtt	AGUACUUCUUUAAUCUUCCtg	0.32
					17430	GGUGCUGGGAGAAAUCUUCtt	GAAGAUUUCUCCCAGCACCtc	0.82
PGAP3	93210	ENSG00000161395	post-GPI attachment to proteins 3	1 siRNA/3 siRNAs	131638	GGCAGUCUCCGUGGUUGAAtt	UUCAACCACGGAGACUGCCtt	-0.27	-0.1	0.55
					131639	CGACUGUAAGUAUGAGUGUtt	ACACUCAUACUUACAGUCGtc	0.39
					131637	GCCAAUCUACAUGAGUCUAtt	UAGACUCAUGUAGAUUGGCtg	0.67
PHF21A	51317	ENSG00000135365	PHD finger protein 21A	1 siRNA/3 siRNAs	24642	GGAUCCACAGAAUGCUGACtt	GUCAGCAUUCUGUGGAUCCtg	-0.15	0.07	0.93
					24735	GGCUGUGCUCAGCACUGAUtt	AUCAGUGCUGAGCACAGCCtt	0.74
					24822	GGAAUUGAGAUUUCACCAAtt	UUGGUGAAAUCUCAAUUCCtt	0.94
PHKG2	5261	ENSG00000156873	phosphorylase kinase, gamma 2 (testis)	1 siRNA/3 siRNAs	118254	CCCUCAUCGAUUCCUACGAtt	UCGUAGGAAUCGAUGAGGGtg	-0.23	-0.09	0.71
					110737	GGGAGACUCUGCUGCUAUAtt	UAUAGCAGCAGAGUCUCCCtc	0.79
					118293	GAUCCGACUUUCAGAUUUCtt	GAAAUCUGAAAGUCGGAUCtg	2.17
PIK3CD	5293	ENSG00000171608	phosphoinositide-3-kinase, catalytic, delta polypeptide	1 siRNA/3 siRNAs	143976	GCGUGGGCAUCAUCUUUAAtt	UUAAAGAUGAUGCCCACGCtg	-0.14	-0.1	0.61
					143977	CGAGAUGCUGUGCAAGACGtt	CGUCUUGCACAGCAUCUCGtt	0.03
					143975	CGACUUUCGCGCCAAGAUGtt	CAUCUUGGCGCGAAAGUCGtt	0.71
PLEKHA8P1	51054	ENSG00000134297	pleckstrin homology domain containing, family A member 8 pseudogene 1	1 siRNA/3 siRNAs	215694	GCCCUGAAUAACGCAUAUGtt	CAUAUGCGUUAUUCAGGGCtg	-0.22	0.1	0.85
					215695	AUAACGCAUAUGGUAAAACtt	GUUUUACCAUAUGCGUUAUtc	1.1
					140288	CGCAUAUGGUAAAACAUUGtt	CAAUGUUUUACCAUAUGCGtt	2.17
PNMA3	29944	ENSG00000183837	paraneoplastic antigen MA3	1 siRNA/3 siRNAs	20428	GGAUGAGUUUGAGGAGACAtt	UGUCUCCUCAAACUCAUCCtc	-0.27	-0.07	0.7
					134085	GCUGGCACAAGAUAUCGACtt	GUCGAUAUCUUGUGCCAGCtc	1.73
					134087	CCGUGUCAGAUAUGAACCGtt	CGGUUCAUAUCUGACACGGtc	2.2
PPP2R2A	5520	ENSG00000221914	protein phosphatase 2 (formerly 2A), regulatory subunit B, alpha isoform	1 siRNA/3 siRNAs	104516	GGUAUAGAGAUCCUACUACtt	GUAGUAGGAUCUCUAUACCtt	-0.26	-0.09	0.69
					105831	GUCUCAUAGCAGAGGAGAAtt	UUCUCCUCUGCUAUGAGACtg	0.21
					104518	GGAACUAUUCGGCUAUGUGtt	CACAUAGCCGAAUAGUUCCtt	1.46
PRKCE	5581	ENSG00000171132	protein kinase C, epsilon	1 siRNA/3 siRNAs	677	GGGAUACCAGUGUCAAGUCtt	GACUUGACACUGGUAUCCCtg	-0.29	-0.12	0.8
					679	GGACUGGAUUGAUCUGGAGtt	CUCCAGAUCAAUCCAGUCCtc	0.18
					678	GGAAAUAAAAGAACUUGAGtt	CUCAAGUUCUUUUAUUUCCtg	0.46
PRR23B	389151	ENSG00000184814	proline rich 23B	1 siRNA/3 siRNAs	255544	UAGUAGGAGAUGAAGACGUtt	ACGUCUUCAUCUCCUACUAtc	-0.31	-0.09	1.04
					255542	AUUGCUUUUUCGCUGCACAtt	UGUGCAGCGAAAAAGCAAUtg	0.62
					255543	UCAGUUGUUUCUCUCAAAUtt	AUUUGAGAGAAACAACUGAtg	3.08
PRSS51	346702	ENSG00000253649	protease, serine, 51	1 siRNA/3 siRNAs	263690	CGACCAAUGGGUAUGACCAtt	UGGUCAUACCCAUUGGUCGtt	-0.38	0.07	0.91
					263691	CGAGAACAUUCAGCAACAUtt	AUGUUGCUGAAUGUUCUCGtt	1.06
					263689	GCCAUCGACCUCCUCAUUUtt	AAAUGAGGAGGUCGAUGGCtc	1.33
PSMA7	5688	ENSG00000101182	proteasome (prosome, macropain) subunit, alpha type, 7	1 siRNA/3 siRNAs	105049	GGCGAGAUCAAUCCCUCAAtt	UUGAGGGAUUGAUCUCGCCtc	-0.11	-0.03	0.59
					11945	GGAAGAGACAUUGUUGUUCtt	GAACAACAAUGUCUCUUCCtc	0.15
					12122	GGUGGCAAAAACAUUGAACtt	GUUCAAUGUUUUUGCCACCtg	0.45
PSORS1C2	170680	ENSG00000204538	psoriasis susceptibility 1 candidate 2	1 siRNA/3 siRNAs	128684	GCCUAAGCCUACUCUCCUAtt	UAGGAGAGUAGGCUUAGGCtg	-0.29	-0.08	0.91
					128683	CCCGUAAGGUGGUGUUCUCtt	GAGAACACCACCUUACGGGtt	0.56
					20703	GGUGGUGUUCUCAAUAUUUtt	AAAUAUUGAGAACACCACCtt	1.82
RAD23B	5887	ENSG00000119318	RAD23 homolog B (S. cerevisiae)	1 siRNA/3 siRNAs	215728	GCAAGUCGUGAGUCAAACUtt	AGUUUGACUCACGACUUGCtg	-0.21	0.46	0.86
					142426	GCCAGUUUCAACAACCCUGtt	CAGGGUUGUUGAAACUGGCtc	0.6
					215729	GGACUUGUGAUACAAGCGUtt	ACGCUUGUAUCACAAGUCCtt	1.47
RAD54L2	23132	ENSG00000164080	RAD54-like 2 (S. cerevisiae)	1 siRNA/3 siRNAs	124836	CCAAUAGCAAGUUCCUACAtt	UGUAGGAACUUGCUAUUGGtt	-0.09	0	1.24
					124835	GCCUCGGUUCUUUAAAGUUtt	AACUUUAAAGAACCGAGGCtg	0.78
					124834	CCCAUGUCAAUGAUGUCUUtt	AAGACAUCAUUGACAUGGGtg	0.98
RBM17	84991	ENSG00000134453	RNA binding motif protein 17	1 siRNA/3 siRNAs	43723	GCUUCAGGUGAAGAAGGCAtt	UGCCUUCUUCACCUGAAGCtg	-0.09	-0.11	0.59
					43652	GUCUCAGCUUCAGGUGAAGtt	CUUCACCUGAAGCUGAGACtg	0.03
					147955	GGUAUUUCCAGAAAAUACUtt	AGUAUUUUCUGGAAAUACCtc	1.51
RHCE	6006	ENSG00000188672	Rh blood group, CcEe antigens	1 siRNA/3 siRNAs	284682	UGAAACAAGGUCAGAGACAtt	UGUCUCUGACCUUGUUUCAtt	-0.29	-0.07	0.84
					28517	GGUCAGAGACAGAUUUGAUtt	AUCAAAUCUGUCUCUGACCtt	0.12
					284681	CAGCAAAGUCUCCUUAUGUtt	ACAUAAGGAGACUUUGCUGtc	1.05
RNASEH2A	10535	ENSG00000104889	ribonuclease H2, subunit A	1 siRNA/3 siRNAs	17906	GGAAGAUCACAUCCUACUUtt	AAGUAGGAUGUGAUCUUCCtg	-0.11	-0.08	0.82
					17819	GGACUUGGAUACUGAUUAUtt	AUAAUCAGUAUCCAAGUCCtg	0.42
					17726	GGUAUUCGUGGACACCGUAtt	UACGGUGUCCACGAAUACCtg	0.72
ROBO1	6091	ENSG00000169855	roundabout, axon guidance receptor, homolog 1 (Drosophila)	1 siRNA/3 siRNAs	111226	GCUGAUUGUAUAGCAAAUUtt	AAUUUGCUAUACAAUCAGCtg	-0.19	-0.08	0.78
					106905	GGCUUAUGAGAUCUAAUGUtt	ACAUUAGAUCUCAUAAGCCtc	0.39
					106904	GGAUGGAGUCCUCGUUUCAtt	UGAAACGAGGACUCCAUCCtt	1.29
RPL7P8	441896	ENSG00000235045	ribosomal protein L7 pseudogene 8	1 siRNA/3 siRNAs	271446	GCUUAACAGGGCUUCAGUUtt	AACUGAAGCCCUGUUAAGCtt	-0.2	0.05	0.8
					271444	GCGAAUAGGCAGAUGUACAtt	UGUACAUCUGCCUAUUCGCtt	0.36
					271445	CCGAAAAGCCCAAAGAGCUtt	AGCUCUUUGGGCUUUUCGGtt	0.99
RPLP2P1	442175	ENSG00000214374	ribosomal protein, large P2, pseudogene 1	1 siRNA/3 siRNAs	278529	UAUCAUUGCCCAAGGUAUUtt	AAUACCUUGGGCAAUGAUAtc	-0.14	0.06	0.82
					278527	GGUAUUGGUGAGCUUGCCAtt	UGGCAAGCUCACCAAUACCtt	0.18
					278528	GGCAACUGAUGACUGGCUAtt	UAGCCAGUCAUCAGUUGCCtc	1.19
RPS17P6	391130	ENSG00000213068	ribosomal protein S17 pseudogene 6	1 siRNA/3 siRNAs	267868	GCAUUUGGCAGUCUGUCCAtt	UGGACAGACUGCCAAAUGCtg	-0.35	-0.07	0.74
					267869	GGAAACAACAAGGGUUUGGtt	CCAAACCCUUGUUGUUUCCtc	0.68
					267870	CGCUAAGAAAAUGCUUUUGtt	CAAAAGCAUUUUCUUAGCGtt	1.69
RPS8P10	388076	ENSG00000223877	ribosomal protein S8 pseudogene 10	1 siRNA/3 siRNAs	266454	GGCCCGGAAGGGCAAAUAAtt	UUAUUUGCCCUUCCGGGCCtt	-0.35	0.03	0.83
					266453	CCAGGGACAAGAGAAAGCCtt	GGCUUUCUCUUGUCCCUGGtt	0.34
					266452	GGUUGUGCUCAUAAAACAAtt	UUGUUUUAUGAGCACAACCtc	1.94
RYR1	6261	ENSG00000196218	ryanodine receptor 1 (skeletal)	1 siRNA/3 siRNAs	104328	GGGAACACGACCACUAUUAtt	UAAUAGUGGUCGUGUUCCCtg	-0.17	0.02	0.96
					104326	GGUGGAACCCAACACUAAGtt	CUUAGUGUUGGGUUCCACCtg	0.19
					104327	GGGUACCCAGACAUUGGCUtt	AGCCAAUGUCUGGGUACCCtt	0.76
S100A13	6284	ENSG00000189171	S100 calcium binding protein A13	1 siRNA/3 siRNAs	279166	CCGCACUCUUCCCAAAUAAtt	UUAUUUGGGAAGAGUGCGGtt	-0.07	0.05	1.42
					279165	GCUUGGAUGUGAAUCAGGAtt	UCCUGAUUCACAUCCAAGCtc	0.1
					279167	GCUCAAGUUCAAUGAGUACtt	GUACUCAUUGAACUUGAGCtc	0.6
S100A14	57402	ENSG00000189334	S100 calcium binding protein A14	1 siRNA/3 siRNAs	28553	GGAGUUUCUGGGAGCUGAUtt	AUCAGCUCCCAGAAACUCCtg	-0.11	-0.09	0.71
					28739	GGGAUAAAAAUUGUGUAAGtt	CUUACACAAUUUUUAUCCCtc	1.63
					28648	GGGAUGAAUAUUUGAGGGAtt	UCCCUCAAAUAUUCAUCCCtg	1.73
S100A16	140576	ENSG00000188643	S100 calcium binding protein A16	1 siRNA/3 siRNAs	35914	GGGCCCUUUACUCUCUUCUtt	AGAAGAGAGUAAAGGGCCCtg	-0.09	0.22	0.99
					36100	GGCUGGAUUUGGAGUUUGUtt	ACAAACUCCAAAUCCAGCCtt	0.24
					36010	GGUCAGCUUGGUGCUUGAGtt	CUCAAGCACCAAGCUGACCtt	0.37
SAE1	10055	ENSG00000142230	SUMO1 activating enzyme subunit 1	1 siRNA/3 siRNAs	16292	GGAGUGAAAGGACUGACCAtt	UGGUCAGUCCUUUCACUCCtg	-0.1	-0.01	0.59
					16477	GGGAUGUCAUAGUUAAAGUtt	ACUUUAACUAUGACAUCCCtg	0.67
					16387	GGACUGACCAUGCUGGAUCtt	GAUCCAGCAUGGUCAGUCCtt	1.14
SCAMP1	9522	ENSG00000085365	secretory carrier membrane protein 1	1 siRNA/3 siRNAs	137780	GCAUCAGCAGUCAUCUCACtt	GUGAGAUGACUGCUGAUGCtg	-0.05	0.21	1.16
					137781	GGUAUUAAAGGCUAGCCUAtt	UAGGCUAGCCUUUAAUACCtc	0.18
					137779	CCUCAGUCAACAUGGUAGAtt	UCUACCAUGUUGACUGAGGtt	1.08
SCD5	79966	ENSG00000145284	stearoyl-CoA desaturase 5	1 siRNA/3 siRNAs	117670	CCACAAGUACUCAGAGACGtt	CGUCUCUGAGUACUUGUGGtg	-0.09	-0.11	0.59
					31859	GGAAUGUCGUCCUGAUGAGtt	CUCAUCAGGACGACAUUCCtc	0.46
					31954	GGAUAUUUCUGGCUGUCGCtt	GCGACAGCCAGAAAUAUCCtc	3.31
SHC1	6464	ENSG00000160691	SHC (Src homology 2 domain containing) transforming protein 1	1 siRNA/3 siRNAs	4484	GGAGGAGAAAGCCCUGUAGtt	CUACAGGGCUUUCUCCUCCtt	-0.3	-0.1	0.83
					142621	CCACCACAUGCAAUCUAUCtt	GAUAGAUUGCAUGUGGUGGtt	0.03
					4580	GGAGUAACCUGAAAUUUGCtt	GCAAAUUUCAGGUUACUCCtc	0.34
SMIM14	201895	ENSG00000163683	small integral membrane protein 14	1 siRNA/3 siRNAs	126378	GCCAACCAGUCCUCAUAAUtt	AUUAUGAGGACUGGUUGGCtt	-0.1	-0.09	0.53
					126377	CCUCCUAAUCUAAGAGGAUtt	AUCCUCUUAGAUUAGGAGGtc	0.87
					126379	CCAGUCCUCAUAAUGGACAtt	UGUCCAUUAUGAGGACUGGtt	1.37
SLC15A1	6564	ENSG00000088386	solute carrier family 15 (oligopeptide transporter), member 1	1 siRNA/3 siRNAs	119985	GCGGCUCAUCUCCCAAAUUtt	AAUUUGGGAGAUGAGCCGCtc	-0.28	0.05	1.43
					117304	GCUCCAUUAAUGACCUCACtt	GUGAGGUCAUUAAUGGAGCtt	0.95
					119986	GCUCUUGAAAUUCAGCCCGtt	CGGGCUGAAUUUCAAGAGCtc	1.28
SLC29A3	55315	ENSG00000198246	solute carrier family 29 (nucleoside transporters), member 3	1 siRNA/3 siRNAs	117563	GCAAAUGCUCAGCUCUCCUtt	AGGAGAGCUGAGCAUUUGCtt	-0.39	0.03	1.05
					120031	GCGAGAUGCAAGCAAAUGCtt	GCAUUUGCUUGCAUCUCGCtg	0.27
					120032	GGGAUCAAGCAUGUCUGGCtt	GCCAGACAUGCUUGAUCCCtt	1.37
SLC38A3	10991	ENSG00000188338	solute carrier family 38, member 3	1 siRNA/3 siRNAs	117422	CGGGAACUACCUGGUAAUCtt	GAUUACCAGGUAGUUCCCGtt	-0.07	0.1	0.67
					120013	GCUGUAGAGGCUUCCUGAAtt	UUCAGGAAGCCUCUACAGCtc	0.59
					120012	CCACUAGGGUGACCCUCAUtt	AUGAGGGUCACCCUAGUGGtt	0.72
SLC45A3	85414	ENSG00000158715	solute carrier family 45, member 3	1 siRNA/3 siRNAs	35199	GGUGUUCCUGCCCAAAUACtt	GUAUUUGGGCAGGAACACCtg	-0.28	-0.04	1.18
					35107	GGAGAAGUUCAUGACCAUGtt	CAUGGUCAUGAACUUCUCCtc	0.01
					35284	GGUAGUAUUUGACAAGAGCtt	GCUCUUGUCAAAUACUACCtg	0.8
SLC6A8	6535	ENSG00000130821	solute carrier family 6 (neurotransmitter transporter, creatine), member 8	1 siRNA/3 siRNAs	120121	CGGGAAAGAUCGUGUACUUtt	AAGUACACGAUCUUUCCCGtg	-0.01	0.05	1.08
					117353	GGAGCCCAAACCAUCCUCUtt	AGAGGAUGGUUUGGGCUCCtt	0.07
					117352	CCAUGAGUGCUCACUAAAAtt	UUUUAGUGAGCACUCAUGGtg	0.42
SLC7A2	6542	ENSG00000003989	solute carrier family 7 (cationic amino acid transporter, y+ system), member 2	1 siRNA/3 siRNAs	115322	CCUUCUGAAAACGGAACAAtt	UUGUUCCGUUUUCAGAAGGtg	-0.04	-0.11	0.72
					115323	CGGAACAAGUAUCUAUGGGtt	CCCAUAGAUACUUGUUCCGtt	0.09
					118942	CCAGCCCAAAUGUUCUCCUtt	AGGAGAACAUUUGGGCUGGtc	0.25
SPINT2	10653	ENSG00000167642	serine peptidase inhibitor, Kunitz type, 2	1 siRNA/3 siRNAs	121876	GCAAUAAUUACCUGACCAAtt	UUGGUCAGGUAAUUAUUGCtg	-0.08	-0.06	0.96
					121878	GGGAUUGACUCGGAUUUGAtt	UCAAAUCCGAGUCAAUCCCtc	0.28
					121877	GCGAUAUGUUCAACUAUGAtt	UCAUAGUUGAACAUAUCGCtg	0.46
SPRY3	10251	ENSG00000168939	sprouty homolog 3 (Drosophila)	1 siRNA/3 siRNAs	107848	GGCCCAGGAAAAGUCUGUAtt	UACAGACUUUUCCUGGGCCtt	-0.1	-0.11	0.55
					107850	GGAAAUAGAUUAUUUGAGGtt	CCUCAAAUAAUCUAUUUCCtc	0.88
					107849	GGUGAUAUAUGGGUAUGAGtt	CUCAUACCCAUAUAUCACCtg	1.86
TACC1	6867	ENSG00000147526	transforming, acidic coiled-coil containing protein 1	1 siRNA/3 siRNAs	241486	AUAGGGAUGGCCAUGCUACtt	GUAGCAUGGCCAUCCCUAUta	-0.11	-0.11	0.61
					139592	CCAACUACGACCUUAACAAtt	UUGUUAAGGUCGUAGUUGGtt	0.6
					241488	GUGAUCUCCCAGAUUUCAGtt	CUGAAAUCUGGGAGAUCACtg	1.14
TBC1D29	26083	ENSG00000197689	TBC1 domain family, member 29	1 siRNA/3 siRNAs	22997	GGUUCAAAGGAGCCUCUAUtt	AUAGAGGCUCCUUUGAACCtt	-0.29	-0.04	0.73
					23187	GGAAAACAUGAACAAAUGUtt	ACAUUUGUUCAUGUUUUCCtg	0.6
					23093	GGAGCCUCUAUGAAGAAACtt	GUUUCUUCAUAGAGGCUCCtt	1.63
TDP2	51567	ENSG00000111802	tyrosyl-DNA phosphodiesterase 2	1 siRNA/3 siRNAs	24636	GGGCUCUGAACUCCUACUUtt	AAGUAGGAGUUCAGAGCCCtt	-0.11	-0.07	0.81
					24729	GGUCAUGAAGAAGGAUAUUtt	AAUAUCCUUCUUCAUGACCtg	0.59
					24817	GGAAGUAAAUGCAAAUUACtt	GUAAUUUGCAUUUACUUCCtg	0.98
TIGD4	201798	ENSG00000169989	tigger transposable element derived 4	1 siRNA/3 siRNAs	129378	GGUGUACCAGUAGACCCUUtt	AAGGGUCUACUGGUACACCtg	-0.11	-0.1	0.77
					129379	GGCGAAACAUGUUCAGUUGtt	CAACUGAACAUGUUUCGCCtt	1.14
					129380	GGCAAUAACUGCUUUAGAUtt	AUCUAAAGCAGUUAUUGCCtc	2.03
TINAGL1	64129	ENSG00000142910	tubulointerstitial nephritis antigen-like 1	1 siRNA/3 siRNAs	29967	GGUCGUAUCUAUCCAGUCUtt	AGACUGGAUAGAUACGACCtc	-0.41	-0.12	0.82
					30059	GGACUUCUUCCUAUACAAGtt	CUUGUAUAGGAAGAAGUCCtc	1.79
					105753	GUGGCAGUGUGACCAAGAAtt	UUCUUGGUCACACUGCCACtg	1.83
TMC7	79905	ENSG00000170537	transmembrane channel-like 7	1 siRNA/3 siRNAs	130760	CCGACUCUUACAGCUCCCAtt	UGGGAGCUGUAAGAGUCGGtt	-0.04	0.01	1.17
					130761	GCGGAGACUAAGGGACAUUtt	AAUGUCCCUUAGUCUCCGCtt	0.49
					130762	CGGUAGUUUAGUAUUUGAGtt	CUCAAAUACUAAACUACCGtc	0.82
TMEM109	79073	ENSG00000110108	transmembrane protein 109	1 siRNA/3 siRNAs	123376	CCAAACCAUGGUCCUUUAAtt	UUAAAGGACCAUGGUUUGGtg	-0.2	-0.13	0.53
					30708	GGCCAACAGAAGAGAGAAGtt	CUUCUCUCUUCUGUUGGCCtg	0.37
					123375	CCCAGAUAGGUCGAUCUGUtt	ACAGAUCGACCUAUCUGGGtc	2.22
TMEM147	10430	ENSG00000105677	transmembrane protein 147	1 siRNA/3 siRNAs	109789	GGCGGCAUCUAUGACUUCAtt	UGAAGUCAUAGAUGCCGCCtt	-0.25	-0.11	0.57
					109790	GGGAGAGUACAAGAUCAUGtt	CAUGAUCUUGUACUCUCCCtt	1.47
					109791	GGCCUUUGUUAUGGAGACCtt	GGUCUCCAUAACAAAGGCCtt	1.7
TMEM51-AS1	200197	ENSG00000175147	TMEM51 antisense RNA 1	1 siRNA/3 siRNAs	124377	CCCUAACAGCUCGACAGAAtt	UUCUGUCGAGCUGUUAGGGtg	-0.14	0	0.74
					124378	GCCUCAGCAUACGAGUGCUtt	AGCACUCGUAUGCUGAGGCtt	1.32
					124379	CCUCCCACAAAUUACCGUAtt	UACGGUAAUUUGUGGGAGGtc	3.96
TMEM87A	25963	ENSG00000103978	transmembrane protein 87A	1 siRNA/3 siRNAs	140270	CCUUGUGACCUGUCUUUGAtt	UCAAAGACAGGUCACAAGGtt	-0.18	-0.11	0.9
					22956	GGCAGAAGAAGUAGAGUUGtt	CAACUCUACUUCUUCUGCCtt	1.45
					216943	GGUGUUGCCUGUCAUUCUUtt	AAGAAUGACAGGCAACACCtg	1.49
TNFRSF13C	115650	ENSG00000159958	tumor necrosis factor receptor superfamily, member 13C	1 siRNA/3 siRNAs	46439	GCAUGCACAUGCCCUCUUUtt	AAAGAGGGCAUGUGCAUGCtg	-0.11	-0.09	0.74
					35632	GGUCAUCAUUCUGUCUCCGtt	CGGAGACAGAAUGAUGACCtt	0.23
					35728	GGCACCAUUAAGCCAAAAUtt	AUUUUGGCUUAAUGGUGCCtt	0.34
TNFSF18	8995	ENSG00000120337	tumor necrosis factor (ligand) superfamily, member 18	1 siRNA/3 siRNAs	42007	GUUUGGACCAUUACCCUCAtt	UGAGGGUAAUGGUCCAAACtt	-0.1	-0.08	1.02
					137842	CCUCCUUGCGUGAAUAAGGtt	CCUUAUUCACGCAAGGAGGtt	1.28
					137843	GGGACUUAUGAAUUGCAUGtt	CAUGCAAUUCAUAAGUCCCtc	2.08
TPGS1	91978	ENSG00000141933	TPGS1 tubulin polyglutamylase complex subunit 1	1 siRNA/3 siRNAs	279425	CCACCACCAACCAGAAUCAtt	UGAUUCUGGUUGGUGGUGGtg	-0.29	-0.02	0.91
					279426	GAUGUCAAAUGAAGAGGCCtt	GGCCUCUUCAUUUGACAUCtg	0.4
					279427	GAUGGUAGUGACAUUGGUGtt	CACCAAUGUCACUACCAUCtg	0.74
TPTE	7179	ENSG00000166157	transmembrane phosphatase with tensin homology	1 siRNA/3 siRNAs	2244	GGUUGUCUUUUCCACUAUUtt	AAUAGUGGAAAAGACAACCtt	-0.28	0.08	1.18
					2157	GGAGGCACAGAUAGAACAGtt	CUGUUCUAUCUGUGCCUCCtt	0.42
					122512	GAGAAAUGUUUCACGCAAGtt	CUUGCGUGAAACAUUUCUCtc	0.72
TRAF4	9618	ENSG00000076604	TNF receptor-associated factor 4	1 siRNA/3 siRNAs	14473	GGAGUCUUCAAGUGCCCUGtt	CAGGGCACUUGAAGACUCCtt	-0.05	0.04	0.76
					14564	GGGUAGUUCAAAGAGUCUGtt	CAGACUCUUUGAACUACCCtt	0.64
					14379	GGAGUUCCUCAGUGAAGGAtt	UCCUUCACUGAGGAACUCCtg	1.11
TSPEAR	54084	ENSG00000175894	thrombospondin-type laminin G domain and EAR repeats	1 siRNA/3 siRNAs	133700	GGUGCUAAAAUAUCCCUAUtt	AUAGGGAUAUUUUAGCACCtc	-0.05	-0.07	0.98
					133699	GCCAGAAGAUAACGAGGUGtt	CACCUCGUUAUCUUCUGGCtt	0.71
					133698	GGAGCUCGAUUCUUCGUCGtt	CGACGAAGAAUCGAGCUCCtt	1.59
TXLNB	167838	ENSG00000164440	taxilin beta	1 siRNA/3 siRNAs	43674	GUCACAAUGGCCUGGAGAAtt	UUCUCCAGGCCAUUGUGACtg	-0.29	-0.08	0.51
					43745	GAAGGAAGAUGGCCAGGAUtt	AUCCUGGCCAUCUUCCUUCtc	0.55
					43815	GCAAUAAGGAGCAAAAAUUtt	AAUUUUUGCUCCUUAUUGCtg	3.4
USP35	57558	ENSG00000118369	ubiquitin specific peptidase 35	1 siRNA/3 siRNAs	120940	GCAGGAUGAUUGACUGGGUtt	ACCCAGUCAAUCAUCCUGCta	-0.08	-0.11	1.05
					120946	GGUUUCGCUCACCAAAAUUtt	AAUUUUGGUGAGCGAAACCtc	0.96
					120945	GCAUCUUGAUCGAGGUUUCtt	GAAACCUCGAUCAAGAUGCtg	1.82
USP49	25862	ENSG00000164663	ubiquitin specific peptidase 49	1 siRNA/3 siRNAs	105201	GGUAUUAACCAUGGAACCUtt	AGGUUCCAUGGUUAAUACCtg	-0.15	0.05	0.61
					27145	GGACUACGUGCUCAAUGAUtt	AUCAUUGAGCACGUAGUCCtt	0.53
					105733	GUCCGGGAUCUCUACGUGUtt	ACACGUAGAGAUCCCGGACtt	1.87
USP9Y	8287	ENSG00000114374	ubiquitin specific peptidase 9, Y-linked	1 siRNA/3 siRNAs	105103	GGUGUCGAAGAGCCAAUACtt	GUAUUGGCUCUUCGACACCtg	-0.02	-0.11	0.57
					105102	GGAUCGAGAUGCACAGAAGtt	CUUCUGUGCAUCUCGAUCCtg	0.16
					105104	GGAUUAUUUGUUGCCUGAAtt	UUCAGGCAACAAAUAAUCCtg	0.31
UVRAG	7405	ENSG00000198382	UV radiation resistance associated gene	1 siRNA/3 siRNAs	138979	GGUGGAUCAGAACUGUGUUtt	AACACAGUUCUGAUCCACCtg	-0.24	-0.1	0.6
					13012	GGAGAACAUCUACCAGCUGtt	CAGCUGGUAGAUGUUCUCCtt	0.86
					13194	GGUAACUGUUCAGAAAAUUtt	AAUUUUCUGAACAGUUACCtg	1.9
VNN3	55350	ENSG00000093134	vanin 3	1 siRNA/3 siRNAs	119349	GCAGUUAAGCUGGCAGCGAtt	UCGCUGCCAGCUUAACUGCtt	-0.24	0.17	0.84
					119502	GCUUUGCUCCUGAUGAACAtt	UGUUCAUCAGGAGCAAAGCtt	0.9
					119348	GCAUGCGGUGAUAUUACCAtt	UGGUAAUAUCACCGCAUGCtc	1.01
VPS25	84313	ENSG00000131475	vacuolar protein sorting 25 homolog (S. cerevisiae)	1 siRNA/3 siRNAs	141094	GGGCUUUCAAAAGGAGACAtt	UGUCUCCUUUUGAAAGCCCtg	-0.29	-0.1	0.57
					34140	GGAAGAAAGGGAACCUCGAtt	UCGAGGUUCCCUUUCUUCCtc	0.17
					34044	GGAACUGAGGAAGAAAGGGtt	CCCUUUCUUCCUCAGUUCCtc	1.19
VRTN	55237	ENSG00000133980	vertebrae development homolog (pig)	1 siRNA/3 siRNAs	132374	GCCCUGGAAUGGUCUUAAUtt	AUUAAGACCAUUCCAGGGCtt	-0.32	-0.12	0.52
					132373	CCAAAAGCACCUUCUACCGtt	CGGUAGAAGGUGCUUUUGGtg	0.83
					132375	CGGUCCACUUAUUAUAAUUtt	AAUUAUAAUAAGUGGACCGtg	1.54
WDR16	146845	ENSG00000166596	WD repeat domain 16	1 siRNA/3 siRNAs	141368	GGCGGCAUCACUUCUAUCAtt	UGAUAGAAGUGAUGCCGCCtt	-0.31	0.2	0.68
					141367	GCAUAGCCAAGAGAGAUGCtt	GCAUCUCUCUUGGCUAUGCtc	1.41
					141369	CCCAUCAAGAAGAUUCAGUtt	ACUGAAUCUUCUUGAUGGGtt	1.78
WDR25	79446	ENSG00000176473	WD repeat domain 25	1 siRNA/3 siRNAs	140801	GCUACAAGGCGACCAUCCAtt	UGGAUGGUCGCCUUGUAGCtt	-0.28	-0.01	0.69
					140802	CCAUUAUUGCCUGGGAUUUtt	AAAUCCCAGGCAAUAAUGGtg	0.09
					140800	GCUUGGGAUAUAAGGACUGtt	CAGUCCUUAUAUCCCAAGCtt	2.11
WDR41	55255	ENSG00000164253	WD repeat domain 41	1 siRNA/3 siRNAs	127121	GGUCCUAGUAUAUCCUCCAtt	UGGAGGAUAUACUAGGACCtg	-0.11	-0.09	0.71
					127120	GGCAGUUAAUCUCAUGCUCtt	GAGCAUGAGAUUAACUGCCtg	0.17
					127122	GCUUAUUUUGAACCUAGAUtt	AUCUAGGUUCAAAAUAAGCtc	0.83
XPO6	23214	ENSG00000169180	exportin 6	1 siRNA/3 siRNAs	148533	GGAUAACAAUGCCCACACAtt	UGUGUGGGCAUUGUUAUCCtt	-0.09	-0.06	0.71
					148535	GCUAUAUCGAGAAGUUUACtt	GUAAACUUCUCGAUAUAGCtc	1.18
					148534	GCUCGAUGAGAGCUAUAUCtt	GAUAUAGCUCUCAUCGAGCtc	1.29
YIF1B	541469 (Replaced by 90522)	ENSG00000167645	Yip1 interacting factor homolog B (S. cerevisiae)	1 siRNA/3 siRNAs	258186	CCCAGGAUUUCCUCUGUGAtt	UCACAGAGGAAAUCCUGGGtg	-0.27	-0.08	0.9
					258187	CCUCAGCAAAGUUGUUUUAtt	UAAAACAACUUUGCUGAGGtc	1.1
					258188	GCUACCCAUGGGAUUGAUGtt	CAUCAAUCCCAUGGGUAGCtg	2.51
ZBED5	58486	ENSG00000236287	zinc finger, BED-type containing 5	1 siRNA/3 siRNAs	123275	GGAAUACCCAAGCAUUGCAtt	UGCAAUGCUUGGGUAUUCCtg	-0.16	-0.07	0.7
					123274	GCAACAUCUCGAUUCACCUtt	AGGUGAAUCGAGAUGUUGCtt	0.04
					123276	CCUAAUAUUAAGCGGAUAUtt	AUAUCCGCUUAAUAUUAGGtg	0.97
ZC3H8	84524	ENSG00000144161	zinc finger CCCH-type containing 8	1 siRNA/3 siRNAs	148998	GCAGCAUUUGAGUCAGGCAtt	UGCCUGACUCAAAUGCUGCtg	-0.11	-0.09	0.97
					148999	GGUAGCAAUGUACAGAUAAtt	UUAUCUGUACAUUGCUACCtt	0.88
					149000	CCAUAAAAACAGAGUUAGUtt	ACUAACUCUGUUUUUAUGGtc	1.58
ZCWPW1	55063	ENSG00000078487	zinc finger, CW type with PWWP domain 1	1 siRNA/3 siRNAs	132222	GCCCGUAGUAUCUACCCAAtt	UUGGGUAGAUACUACGGGCtg	-0.06	-0.04	0.95
					132224	CGGAUCUAACAGUAAUGGGtt	CCCAUUACUGUUAGAUCCGtt	0.34
					132223	GCAUUCAGGAACGGGUUAAtt	UUAACCCGUUCCUGAAUGCtg	0.7
ZDHHC18	84243	ENSG00000204160	zinc finger, DHHC-type containing 18	1 siRNA/3 siRNAs	148975	GGUGAAGGGUUAUCAGAAGtt	CUUCUGAUAACCCUUCACCtg	-0.08	-0.1	0.55
					148974	CGGGUUUAUUAAUGCUGGGtt	CCCAGCAUUAAUAAACCCGtt	0.09
					257466	GUUGGUGAUCUGCUUCUUCtt	GAAGAAGCAGAUCACCAACtc	0.86
ZER1	10444	ENSG00000160445	zer-1 homolog (C. elegans)	1 siRNA/3 siRNAs	135665	CGCACAUUCCAGCCUACAAtt	UUGUAGGCUGGAAUGUGCGtg	-0.2	0	0.65
					135664	GCUGGGACAUAAACUCUCGtt	CGAGAGUUUAUGUCCCAGCtc	0.63
					135663	CCGGCUCGUCAAUGAGUAUtt	AUACUCAUUGACGAGCCGGtc	0.93
ZNF441	126068	ENSG00000197044	zinc finger protein 441	1 siRNA/3 siRNAs	38697	GGCUUUCUUUCUCCCAGUUtt	AACUGGGAGAAAGAAAGCCtt	-0.06	-0.08	0.66
					38788	GGAAUACCUAUAUUCAGAGtt	CUCUGAAUAUAGGUAUUCCtg	0.35
					38603	GGAAUGUGCAAGCUUCAGUtt	ACUGAAGCUUGCACAUUCCtt	1.86
ZNF662	389114	ENSG00000182983	zinc finger protein 662	1 siRNA/3 siRNAs	149793	GGACCUCAUGGUCCUAUCAtt	UGAUAGGACCAUGAGGUCCtg	-0.41	-0.11	0.67
					149794	GGUGCUAACCACUUUACAUtt	AUGUAAAGUGGUUAGCACCtg	0.33
					149795	CCCUAGAGACAAAAUGAGAtt	UCUCAUUUUGUCUCUAGGGtt	1.78
ZNF76	7629	ENSG00000065029	zinc finger protein 76	1 siRNA/3 siRNAs	13224	GGAAGAGAGAGAUGACAUCtt	GAUGUCAUCUCUCUCUUCCtt	-0.07	-0.11	0.88
					13134	GGUGACGGUACAGAAAGAAtt	UUCUUUCUGUACCGUCACCtg	0.7
					13043	GGAGAGAAGCUUCUUGAAGtt	CUUCAAGAAGCUUCUCUCCtt	1.66
ZNF784	147808	ENSG00000179922	ZNF784	1 siRNA/3 siRNAs	149419	GGAUGUAAGCCUGACCAUAtt	UAUGGUCAGGCUUACAUCCtt	-0.14	0.08	0.83
					149420	GCAAACAGCUUACUGCCUAtt	UAGGCAGUAAGCUGUUUGCtt	1.17
					216088	GCACUUGAGCCUCAAGGAUtt	AUCCUUGAGGCUCAAGUGCtc	1.21
ZNF8	7554	ENSG00000083842	zinc finger protein 8	1 siRNA/3 siRNAs	139848	GCACUCGAGGUUGGUUGGUtt	ACCAACCAACCUCGAGUGCtt	-0.04	-0.08	0.73
					109331	GGUAAUAUAACCUACCCACtt	GUGGGUAGGUUAUAUUACCtg	0.07
					139847	CCCUGUGCACGUUAUUGGGtt	CCCAAUAACGUGCACAGGGtt	0.94
ZNF891	440122	ENSG00000214029	zinc finger protein 891	1 siRNA/3 siRNAs	269718	GGUGGAUUCCAAGCUCCUUtt	AAGGAGCUUGGAAUCCACCtt	-0.27	-0.03	0.85
					269716	CCUCCGUGGAAUAUCAGUUtt	AACUGAUAUUCCACGGAGGtg	1.31
					269717	GCCUUCAACACGAGCUCUCtt	GAGAGCUCGUGUUGAAGGCtt	1.38
ZSCAN31	64288	ENSG00000235109	zinc finger and SCAN domain containing 31	1 siRNA/3 siRNAs	32909	GGCAGAAAAGCAGCAGGCAtt	UGCCUGCUGCUUUUCUGCCtt	-0.11	-0.08	0.79
					33005	GGUCAAGCCUGAAUGAACAtt	UGUUCAUUCAGGCUUGACCtc	0.35
					33098	GGUCAUUACUGUAAGUUUUtt	AAAACUUACAGUAAUGACCtg	1.33
Table S2 lists the 236 genes in which the siRNA pool inhibited virus infection without cytotoxicity, 35 genes that were discontinued by NCBI are not shown. For each gene the number of individual siRNAs that promoted infection, siRNA ID and sequences are listed. The effect of gene depletion on SNIV infection using either individual siRNA or pool of siRNAs were indicated by Z-score. The cell viabil…
