# Supplementary material for: Genome-Wide RNAi Screen Identifies Novel Host Proteins Required for Alphavirus Entry
Source: PLoS Pathog. 2013 Dec 19;9(12):e1003835. doi: 10.1371/journal.ppat.1003835 (PMC3868536; doi:10.1371/journal.ppat.1003835)
Supplement: Table S3 — Human genes identified by the screen as inhibiting SINV-Luc infection. (XLSX) [file ppat.1003835.s008.xlsx]

## Sheet: Table S3 
Table S3. Human genes identified by the screen as inhibiting SINV-Luc infection.
Official HGNC Gene Symbol	Entrez Gene ID	Ensembl ID	Official HGNC Full Name	# of siRNA Repeated	siRNA ID	Sense Seq	Anti-sense Seq	Multiple Rounds Infection Z-score	Single Round Infection Z-score	Cell Viability Score
CHST11	50515	ENSG00000171310	carbohydrate (chondroitin 4) sulfotransferase 11	3 siRNAs/3 siRNAs	112034	GCUACAUGAAGUUCCUGUUtt	AACAGGAACUUCAUGUAGCtt	4.96	4.12	1.42
					112035	GCUACCUGAAAUUGGAAUAtt	UAUUCCAAUUUCAGGUAGCtt	2.99
					112033	GGAAUCCCUUUGGUGUGGAtt	UCCACACCAAAGGGAUUCCtc	1.88
CKS2	1164	ENSG00000123975	CDC28 protein kinase regulatory subunit 2	3 siRNAs/3 siRNAs	10530	GGAGACUUGGUGUCCAACAtt	UGUUGGACACCAAGUCUCCtc	3.97	2.29	1.12
					45998	GAGAACUUUCCAAACAAGUtt	ACUUGUUUGGAAAGUUCUCtg	2.35
					10624	GGUAGUAUUCAGUGAAUACtt	GUAUUCACUGAAUACUACCtt	1.51
CTDSP1	58190	ENSG00000144579	CTD (carboxy-terminal domain, RNA polymerase II, polypeptide A) small phosphatase 1	3 siRNAs/3 siRNAs	29102	GGUGACCAGAAGUCAGCAGtt	CUGCUGACUUCUGGUCACCtt	3.36	5.4	1.34
					214701	ACAUGAGUGACACAGAGCUtt	AGCUCUGUGUCACUCAUGUtg	2.37
					29191	GGACUCAGACAAGAUCUGCtt	GCAGAUCUUGUCUGAGUCCtg	1.38
FBXL5	26234	ENSG00000118564	F-box and leucine-rich repeat protein 5	3 siRNAs/3 siRNAs	133849	GGAAUCAAUUGCUAUCAGCtt	GCUGAUAGCAAUUGAUUCCtc	3.39	2.55	0.98
					133848	GCCCAUGUUAAUGGAAUAUtt	AUAUUCCAUUAACAUGGGCtg	3.15
					19800	GGCUUUUACAAGAGAUUUUtt	AAAAUCUCUUGUAAAAGCCtc	1.66
FNTA	2339	ENSG00000168522	farnesyltransferase, CAAX box, alpha	3 siRNAs/3 siRNAs	10922	GGAAAUGAACUACAUCACUtt	AGUGAUGUAGUUCAUUUCCtc	2.81	4.9	1.36
					10827	GGAUCUACAUGAGGAAAUGtt	CAUUUCCUCAUGUAGAUCCtt	2.42
					111073	GGAUGCAAAGAAUUAUCAUtt	AUGAUAAUUCUUUGCAUCCtg	1.61
FOS	2353	ENSG00000170345	v-fos FBJ murine osteosarcoma viral oncogene homolog	3 siRNAs/3 siRNAs	115632	GGACUUGAAAGCAUCCAUGtt	CAUGGAUGCUUUCAAGUCCtt	1.59	1.91	1.18
					121531	CCUAUCUGGGUCCUUCUAUtt	AUAGAAGGACCCAGAUAGGtc	1.54
					3018	GGAAAAACUAGAGUUCAUCtt	GAUGAACUCUAGUUUUUCCtt	1.34
GNAI3	2773	ENSG00000065135	guanine nucleotide binding protein (G protein), alpha inhibiting activity polypeptide 3	3 siRNAs/3 siRNAs	119728	GCAGAUCCAGGGAAUAUCAtt	UGAUAUUCCCUGGAUCUGCtg	3.14	2.25	0.78
					119727	CGGCUAAAGAUUGACUUUGtt	CAAAGUCAAUCUUUAGCCGtc	2.01
					119729	CCCUUUUGUAUAAUGUACAtt	UGUACAUUAUACAAAAGGGtc	1.72
GPC3	2719	ENSG00000147257	glypican 3	3 siRNAs/3 siRNAs	14750	GGCUCUGAAUCUUGGAAUUtt	AAUUCCAAGAUUCAGAGCCtg	2.68	1.6	1.28
					14657	GGCCUUUGAAAUUGUUGUUtt	AACAACAAUUUCAAAGGCCtc	1.91
					14836	GGGAACCACUUUCUUAUUUtt	AAAUAAGAAAGUGGUUCCCtt	1.51
HIST1H2BB	3018	ENSG00000196226	histone cluster 1, H2bb	3 siRNAs/3 siRNAs	45467	GUGCUUAUGUAAGCACUUCtt	GAAGUGCUUACAUAAGCACtt	2.33	3.28	1.22
					28858	GGCAGUUACCAAGUACACUtt	AGUGUACUUGGUAACUGCCtt	1.59
					45380	GUUACCAAGUACACUAGCUtt	AGCUAGUGUACUUGGUAACtg	1.1
HPS1	3257	ENSG00000107521	Hermansky-Pudlak syndrome 1	3 siRNAs/3 siRNAs	8137	GGAGUACUUCACACCAGCUtt	AGCUGGUGUGAAGUACUCCtc	3.46	2.02	1.41
					215734	CGGAAAAUGGCAACUUCCUtt	AGGAAGUUGCCAUUUUCCGtg	2.8
					215735	GGUCCUCUUCUACUGGACAtt	UGUCCAGUAGAAGAGGACCtc	1.75
ITFG3	83986	ENSG00000167930	integrin alpha FG-GAP repeat containing 3	3 siRNAs/3 siRNAs	120684	CCGACAGACAGAUCCUGUUtt	AACAGGAUCUGUCUGUCGGtg	3.89	4.12	1.28
					120685	GGAACUGGCUGUGGAAUGCtt	GCAUUCCACAGCCAGUUCCtt	1.47
					120686	GGCGUGAGCCUAAAAAAAAtt	UUUUUUUUAGGCUCACGCCtg	1.4
LINC00032	158035	ENSG00000231459	long intergenic non-protein coding RNA 32	3 siRNAs/3 siRNAs	264443	GCAUGCAAAGGCAAGUCUCtt	GAGACUUGCCUUUGCAUGCtt	2.93	2.67	1.09
					264444	GGCCAAAAGAUACAUUUAAtt	UUAAAUGUAUCUUUUGGCCtc	2.52
					264442	CGCUACAUCAACCUCUUUGtt	CAAAGAGGUUGAUGUAGCGtt	1.82
MAGEB10	139422	ENSG00000177689	melanoma antigen family B, 10	3 siRNAs/3 siRNAs	217284	GCUCCUUACCAAAGAUUUGtt	CAAAUCUUUGGUAAGGAGCtt	3.07	2.32	0.9
					128484	GGAAGUGGAGCCUAAUAAGtt	CUUAUUAGGCUCCACUUCCtt	2.88
					128485	GCCUAAUAAGCACAUCUAUtt	AUAGAUGUGCUUAUUAGGCtc	2.34
MAP1LC3B	81631	ENSG00000140941	microtubule-associated protein 1 light chain 3 beta	3 siRNAs/3 siRNAs	30209	GGGUGAGAAGCAGCUUCCUtt	AGGAAGCUGCUUCUCACCCtt	3.69	2.12	1.08
					30304	GGUGUAUGAGAGUGAGAAAtt	UUUCUCACUCUCAUACACCtc	2.08
					30396	GGCACAAUUAAAAACUGUCtt	GACAGUUUUUAAUUGUGCCtt	1.45
MAP2K3	5606	ENSG00000034152	mitogen-activated protein kinase kinase 3	3 siRNAs/3 siRNAs	1698	GGGCUACAAUGUCAAGUCCtt	GGACUUGACAUUGUAGCCCtt	3.22	2.46	0.77
					1518	GGAAGAAGGAUCUACGGAUtt	AUCCGUAGAUCCUUCUUCCtc	1.65
					1609	GGAUCUACGGAUAUCCUGCtt	GCAGGAUAUCCGUAGAUCCtt	1.63
MARS2	92935	ENSG00000247626	methionyl-tRNA synthetase 2, mitochondrial	3 siRNAs/3 siRNAs	36510	GGUUGGUAUUGCGCUUCCGtt	CGGAAGCGCAAUACCAACCtt	4.11	1.39	1.35
					36692	GGAUUCGGAAUAUUUAGAAtt	UUCUAAAUAUUCCGAAUCCtc	1.71
					36603	GGACAUUCUCAAAUUCCAUtt	AUGGAAUUUGAGAAUGUCCtt	1.02
MRE11A	4361	ENSG00000020922	MRE11 meiotic recombination 11 homolog A (S. cerevisiae)	3 siRNAs/3 siRNAs	16630	GGAAAAUGAAGUGGAUUUUtt	AAAAUCCACUUCAUUUUCCtg	2.17	1.15	1.08
					16722	GGAAAACAUUACAUACCUGtt	CAGGUAUGUAAUGUUUUCCtt	1.43
					16534	GGAAAUGAUACGUUUGUAAtt	UUACAAACGUAUCAUUUCCtc	1.16
MRPS25	64432	ENSG00000131368	mitochondrial ribosomal protein S25	3 siRNAs/3 siRNAs	130381	GGACUUUACACACCUGUGUtt	ACACAGGUGUGUAAAGUCCtt	2.57	3.71	1.19
					130380	GCAAUAAGGAGAUCAUGGAtt	UCCAUGAUCUCCUUAUUGCtc	2.52
					30327	GGAAGUUUGUGUUUUUCAAtt	UUGAAAAACACAAACUUCCtg	1.8
MSL1	339287	ENSG00000188895	male-specific lethal 1 homolog (Drosophila)	3 siRNAs/3 siRNAs	274016	GGAAAAGAUGGGAUAUUCAtt	UGAAUAUCCCAUCUUUUCCtt	3.81	2.75	1.38
					265560	GCUGGCUCCUGAAUUUUCAtt	UGAAAAUUCAGGAGCCAGCtt	1.75
					274017	CGACCAUUACCAAAAUUAAtt	UUAAUUUUGGUAAUGGUCGtc	1.69
OGDH	4967	ENSG00000105953	oxoglutarate (alpha-ketoglutarate) dehydrogenase (lipoamide)	3 siRNAs/3 siRNAs	112936	GCAGCUAGGACAUUUCAACtt	GUUGAAAUGUCCUAGCUGCtg	3.23	2.63	0.8
					11643	GGAGAUGUACUGUGCUUGGtt	CCAAGCACAGUACAUCUCCtc	1.25
					11736	GGGCAUAUCAGAUACGAGGtt	CCUCGUAUCUGAUAUGCCCtg	1.17
OSBPL2	9885	ENSG00000130703	oxysterol binding protein-like 2	3 siRNAs/3 siRNAs	37423	GGACACAUUCAAGACAAAAtt	UUUUGUCUUGAAUGUGUCCtt	2.09	3.22	1.16
					37236	GGCAAAUCAGAAAGUCACGtt	CGUGACUUUCUGAUUUGCCtc	1.62
					37332	GGACCGGCAAACCAUUUAAtt	UUAAAUGGUUUGCCGGUCCtc	1.26
PAFAH1B2	5049	ENSG00000168092	platelet-activating factor acetylhydrolase, isoform Ib, subunit 2 (30kDa)	3 siRNAs/3 siRNAs	119176	GCAAUAUGAGAUAUGGCGAtt	UCGCCAUAUCUCAUAUUGCtg	2.39	2.61	1.23
					119177	GGCCAAAAUCAUUGUAUUGtt	CAAUACAAUGAUUUUGGCCtg	2.26
					119175	GCCUGAUGUACUGUUCGUGtt	CACGAACAGUACAUCAGGCtc	2.02
PLAT	5327	ENSG00000104368	plasminogen activator, tissue	3 siRNAs/3 siRNAs	103880	GGCUCAUGUCAGACUGUACtt	GUACAGUCUGACAUGAGCCtc	3.73	2.64	1.23
					104271	GGAAAGACGGAUUGCAUUAtt	UAAUGCAAUCCGUCUUUCCtg	1.77
					105560	GAAGAGGAGCCAGAUCUUAtt	UAAGAUCUGGCUCCUCUUCtg	1.54
PPIAP26	121981	ENSG00000150276	peptidylprolyl isomerase A (cyclophilin A) pseudogene 26	3 siRNAs/3 siRNAs	263853	CCAAUUACUUAUCCAUGGCtt	GCCAUGGAUAAGUAAUUGGtt	2.81	3.13	0.89
					263852	GGUCCUGAACCCUCACAUUtt	AAUGUGAGGGUUCAGGACCtg	2.28
					263851	GGGUUUAUGUGGUUUAUGUtt	ACAUAAACCACAUAAACCCtg	2.15
PPP1R12B	4660	ENSG00000077157	protein phosphatase 1, regulatory (inhibitor) subunit 12B	3 siRNAs/3 siRNAs	144390	GGUGUCACCCUAACAGACCtt	GGUCUGUUAGGGUGACACCtt	2.72	1.45	1.12
					144389	CGAAGGUCUACUCAAGGUGtt	CACCUUGAGUAGACCUUCGtg	2.04
					144391	CCUCUAUACACUCUACAUUtt	AAUGUAGAGUGUAUAGAGGtg	1.77
RASGRF1	5923	ENSG00000058335	Ras protein-specific guanine nucleotide-releasing factor 1	3 siRNAs/3 siRNAs	120292	GCCACCAAUCGUGUCUUGAtt	UCAAGACACGAUUGGUGGCtg	5.45	3.13	1.05
					120293	GCAAAGGUAACGCAAUAUUtt	AAUAUUGCGUUACCUUUGCtt	2.4
					120291	GCUCAGAAGUCUCCAUGAGtt	CUCAUGGAGACUUCUGAGCtc	1.57
SMAD3	4088	ENSG00000166949	SMAD family member 3	3 siRNAs/3 siRNAs	5462	GGACGAGGUCUGCGUGAAUtt	AUUCACGCAGACCUCGUCCtt	4.05	1.72	1.36
					5374	GGAGAAAUGGUGCGAGAAGtt	CUUCUCGCACCAUUUCUCCtc	2.85
					5548	GGAAGAAGAAAUCUUUCUCtt	GAGAAAGAUUUCUUCUUCCtt	1.19
SRD5A1	6715	ENSG00000145545	steroid-5-alpha-reductase, alpha polypeptide 1 (3-oxo-5 alpha-steroid delta 4-dehydrogenase alpha 1)	3 siRNAs/3 siRNAs	106360	GGUUGAAUAUCCUACUGUGtt	CACAGUAGGAUAUUCAACCtc	3.15	1.99	0.93
					9388	GGCUUAUUUGAAUACGUAAtt	UUACGUAUUCAAAUAAGCCtc	2.15
					106359	GGCGCGGCUUUUGCUUUCUtt	AGAAAGCAAAAGCCGCGCCtt	1.65
SYNPO2	171024	ENSG00000172403	synaptopodin 2	3 siRNAs/3 siRNAs	219732	GGAGAAGCACGACAAAACCtt	GGUUUUGUCGUGCUUCUCCtt	3.15	3.09	1.36
					219734	GGAAUCCAUUGUGACAAAUtt	AUUUGUCACAAUGGAUUCCtg	2.54
					219733	CGACAAAACCCAUGUUUACtt	GUAAACAUGGGUUUUGUCGtg	2.21
TAF4	6874	ENSG00000130699	TAF4 RNA polymerase II, TATA box binding protein (TBP)-associated factor, 135kDa	3 siRNAs/3 siRNAs	114328	GCAGCUAAUGUGAAAGAGCtt	GCUCUUUCACAUUAGCUGCtg	2.63	3.68	1.15
					114329	CGGAAUUACAUCCAGAUGUtt	ACAUCUGGAUGUAAUUCCGtt	1.01
					114327	CGGAAACUAUGGAAAACGUtt	ACGUUUUCCAUAGUUUCCGtg	1.01
TAF5	6877	ENSG00000148835	TAF5 RNA polymerase II, TATA box binding protein (TBP)-associated factor, 100kDa	3 siRNAs/3 siRNAs	108151	GGGACCAAUUCAUUCCUUGtt	CAAGGAAUGAAUUGGUCCCtt	2.69	1.37	0.94
					108149	GGAUGACCUACGAGUAUUAtt	UAAUACUCGUAGGUCAUCCtg	2.35
					108150	GGAGCACCUCUACAUUGACtt	GUCAAUGUAGAGGUGCUCCtg	1.4
TGFB1I1	7041	ENSG00000140682	transforming growth factor beta 1 induced transcript 1	3 siRNAs/3 siRNAs	23481	GGAACUUAAUGCCACUCAGtt	CUGAGUGGCAUUAAGUUCCtg	5.37	3.63	1.28
					139807	GCUAGAUCGGUUGCUUCAGtt	CUGAAGCAACCGAUCUAGCtc	1.4
					23672	GGUACUAUGAGUUCUCAGGtt	CCUGAGAACUCAUAGUACCtt	1.12
TINF2	26277	ENSG00000092330	TERF1 (TRF1)-interacting nuclear factor 2	3 siRNAs/3 siRNAs	133970	CCAACCCAGGUCAUAUCUAtt	UAGAUAUGACCUGGGUUGGtg	3.02	1.56	1.18
					133971	GGAAGAACAUGCGAUAUACtt	GUAUAUCGCAUGUUCUUCCtt	2.99
					133972	GGCUUGGAUUGCCUAACUAtt	UAGUUAGGCAAUCCAAGCCtg	1.3
UCK2	7371	ENSG00000143179	uridine-cytidine kinase 2	3 siRNAs/3 siRNAs	893	GGAGGUACGAGACCUGUUCtt	GAACAGGUCUCGUACCUCCtg	3.86	2.57	1.27
					895	GGGAUCUUGAGCAGAUUUUtt	AAAAUCUGCUCAAGAUCCCtg	3.32
					894	GGUACGAGACCUGUUCCAGtt	CUGGAACAGGUCUCGUACCtc	1.57
YARS	8565	ENSG00000134684	tyrosyl-tRNA synthetase	3 siRNAs/3 siRNAs	4794	GGAGCGGGAACUUAAAAUUtt	AAUUUUAAGUUCCCGCUCCtt	1.81	1.75	0.79
					117884	CCACAUGUGGCUUACUUUGtt	CAAAGUAAGCCACAUGUGGtt	1.77
					117885	GGAAAUGUGGAGAACAAUGtt	CAUUGUUCUCCACAUUUCCtg	1.69
ACAP1	9744	ENSG00000072818	ArfGAP with coiled-coil, ankyrin repeat and PH domains 1	2 siRNAs/3 siRNAs	21984	GGACAUCUCUUCAAACGGGtt	CCCGUUUGAAGAGAUGUCCtt	3.02	3.15	1.16
					21889	GGAAGUUUGACAUCAUGGAtt	UCCAUGAUGUCAAACUUCCtc	2.75
					21793	GGACAAGAGGAAGUUUGACtt	GUCAAACUUCCUCUUGUCCtc	0.52
ADRM1	11047	ENSG00000130706	adhesion regulating molecule 1	2 siRNAs/3 siRNAs	136155	CGGACGACUCGCUUAUUCAtt	UGAAUAAGCGAGUCGUCCGtc	5.1	2.2	1.28
					18822	GGGCUGGUGUACAUUCAGCtt	GCUGAAUGUACACCAGCCCtt	1.53
					136156	CGACUCGCUUAUUCACUUCtt	GAAGUGAAUAAGCGAGUCGtc	0.17
AMICA1	120425	ENSG00000160593	adhesion molecule, interacts with CXADR antigen 1	2 siRNAs/3 siRNAs	124139	GCACGCCAAGGACGAAUAUtt	AUAUUCGUCCUUGGCGUGCtc	3.99	1.04	0.55
					124141	CGAAUAUGUGCUAUACUAUtt	AUAGUAUAGCACAUAUUCGtc	1.01
					39786	GGACGAAUAUGUGCUAUACtt	GUAUAGCACAUAUUCGUCCtt	0.85
ANXA13	312	ENSG00000104537	annexin A13	2 siRNAs/3 siRNAs	14567	GGUACAGGAAAGACAAAAUtt	AUUUUGUCUUUCCUGUACCtt	2.5	1.77	0.86
					14476	GGCAACAAAUCAAGCAAAAtt	UUUUGCUUGAUUUGUUGCCtc	1.35
					14382	GGACAUCAGAUGAGAGGCAtt	UGCCUCUCAUCUGAUGUCCtg	0.41
CTH	1491	ENSG00000116761	cystathionase (cystathionine gamma-lyase)	2 siRNAs/3 siRNAs	121343	GCACUCGGGUUUUGAAUAUtt	AUAUUCAAAACCCGAGUGCtg	3.62	3.12	0.93
					121345	GCAUUUCAAAAACGGAAUGtt	CAUUCCGUUUUUGAAAUGCtt	1.66
					121344	GCCUUCAUAAUAGACUUCGtt	CGAAGUCUAUUAUGAAGGCtt	0.49
C3ORF62	375341	ENSG00000188315	chromosome 3 open reading frame 62	2 siRNAs/3 siRNAs	124554	GGACAGUUAUCUAAGCUUUtt	AAAGCUUAGAUAACUGUCCtt	3.64	3.46	0.96
					124552	CCACAUGUGUGGUCAUUGCtt	GCAAUGACCACACAUGUGGtt	2.68
					124553	GGACUACAAUGUGAUGACGtt	CGUCAUCACAUUGUAGUCCtc	0.5
DACT1	51339	ENSG00000165617	dapper, antagonist of beta-catenin, homolog 1 (Xenopus laevis)	2 siRNAs/3 siRNAs	135150	GCUAGAUGCCGUCAAAACAtt	UGUUUUGACGGCAUCUAGCtc	4.15	3.84	1.26
					135151	CCUAAGCACAAGCGAACUGtt	CAGUUCGCUUGUGCUUAGGtt	1.55
					135149	CGGGAAUGAUGUAUAUCGCtt	GCGAUAUACAUCAUUCCCGtt	0.98
EVC	2121	ENSG00000072840	Ellis van Creveld syndrome	2 siRNAs/3 siRNAs	146724	CCAGAAAGACGACACUCAAtt	UUGAGUGUCGUCUUUCUGGtg	2.97	3.31	0.94
					146725	GGGCUAUUGUGCGAUUCUCtt	GAGAAUCGCACAAUAGCCCtt	2.93
					146726	GCAACUUGUAGUUUAAGACtt	GUCUUAAACUACAAGUUGCtt	0.84
GCNT3	9245	ENSG00000140297	glucosaminyl (N-acetyl) transferase 3, mucin type	2 siRNAs/3 siRNAs	111492	GCAAUUAUUUCUUGCUUCCtt	GGAAGCAAGAAAUAAUUGCtt	3.73	1.64	0.66
					111490	GCCAGUACUGUAGGAAUAUtt	AUAUUCCUACAGUACUGGCtt	2.96
					111491	GCAAAGAGGUCUAUCAACUtt	AGUUGAUAGACCUCUUUGCtg	0.83
LIMA1	51474	ENSG00000050405	LIM domain and actin binding 1	2 siRNAs/3 siRNAs	24414	GGAUCUUAAAGACCACUCAtt	UGAGUGGUCUUUAAGAUCCtc	4.8	3.34	1.16
					24506	GGGCACAGUUUGUAUAUUUtt	AAAUAUACAAACUGUGCCCtt	1.48
					24318	GGACGGUGAGGAUCUUAAAtt	UUUAAGAUCCUCACCGUCCtt	0.81
LZTR1	8216	ENSG00000099949	leucine-zipper-like transcription regulator 1	2 siRNAs/3 siRNAs	3397	GGUUCCAGUUCUCCUGUUAtt	UAACAGGAGAACUGGAACCtg	4.4	2.81	1.06
					3493	GGAUGUGCUGCUCAUCAUGtt	CAUGAUGAGCAGCACAUCCtc	3.86
					3585	GGGCCCUAAAAAGCAAAUUtt	AAUUUGCUUUUUAGGGCCCtt	0.67
MXD4	10608	ENSG00000123933	MAX dimerization protein 4	2 siRNAs/3 siRNAs	114652	CCUAGACACACCCACUCAUtt	AUGAGUGGGUGUGUCUAGGtg	3.42	3.11	1.09
					114651	GCUAGAAAAGCACAGACGAtt	UCGUCUGUGCUUUUCUAGCtc	1.85
					108036	GGCCAUCACCGUGUCUAUAtt	UAUAGACACGGUGAUGGCCtc	0.64
NOS3	4846	ENSG00000164867	nitric oxide synthase 3 (endothelial cell)	2 siRNAs/3 siRNAs	116877	GCACAAGAGUUAUAAGAUCtt	GAUCUUAUAACUCUUGUGCtg	3.21	3.18	1.19
					116876	GCGAGUGAAGGCGACAAUCtt	GAUUGUCGCCUUCACUCGCtt	1.54
					116875	CGGCCUCUUUCAUGAAGCAtt	UGCUUCAUGAAAGAGGCCGtg	0.91
NXF2	56001	ENSG00000185554	nuclear RNA export factor 2	2 siRNAs/3 siRNAs	25655	GGAAUAUGAAAACACUCAAtt	UUGAGUGUUUUCAUAUUCCtg	3.92	2.14	1.12
					25467	GGAAGAAAGAAAGGUGGGAtt	UCCCACCUUUCUUUCUUCCtt	1.58
					25562	GGACCAACAACUAAGACACtt	GUGUCUUAGUUGUUGGUCCtt	0.96
ORMDL1	94101	ENSG00000128699	ORM1-like 1 (S. cerevisiae)	2 siRNAs/3 siRNAs	124967	GGAGUGGUUAGUAAACUGCtt	GCAGUUUACUAACCACUCCtt	3.86	2.26	1.16
					124969	GGUUCACCUUUGUGACUGAtt	UCAGUCACAAAGGUGAACCtc	2.68
					124968	GGGUGUAGUAGAUAAAUUCtt	GAAUUUAUCUACUACACCCtc	0.47
RCVRN	5957	ENSG00000109047	recoverin	2 siRNAs/3 siRNAs	44933	GCAGUUCCAGAGCAUCUACtt	GUAGAUGCUCUGGAACUGCtg	2.09	1.86	0.98
					44841	GUCCUUCCUGAAGGACUGUtt	ACAGUCCUUCAGGAAGGACtg	1.44
					12190	GGAUUAGGCCAUAGGAGUCtt	GACUCCUAUGGCCUAAUCCtg	0.46
TDRD10	126668	ENSG00000163239	tudor domain containing 10	2 siRNAs/3 siRNAs	110494	GGUGAAAAAGGCCAGACUGtt	CAGUCUGGCCUUUUUCACCtc	3.24	1.86	1.11
					110493	GGUUGUCCAUCGAAUCCUCtt	GAGGAUUCGAUGGACAACCtc	1.74
					110495	GGAUUGAUUCAAUUUUGCUtt	AGCAAAAUUGAAUCAAUCCtg	0.56
TMPRSS11B	132724	ENSG00000185873	transmembrane protease, serine 11B	2 siRNAs/3 siRNAs	104303	GGAACAUAAAGACCACUGUtt	ACAGUGGUCUUUAUGUUCCtt	1.96	0.59	0.79
					103967	GGAGUUAGCAUGAGGACUAtt	UAGUCCUCAUGCUAACUCCtt	1.86
					105802	GUAACCAUUGGUCUUCUUGtt	CAAGAAGACCAAUGGUUACtc	0.62
VARS	7407	ENSG00000204394	valyl-tRNA synthetase	2 siRNAs/3 siRNAs	17655	GGCAAAGAAACGGGAGAAGtt	CUUCUCCCGUUUCUUUGCCtc	2.97	2.45	0.98
					17840	GGAUGUAUUGGAUACCUGGtt	CCAGGUAUCCAAUACAUCCtc	1.82
					17750	GGUGUCUUCAUGAUGUGCAtt	UGCACAUCAUGAAGACACCtc	0.75
AKR1C1	1645	ENSG00000187134	aldo-keto reductase family 1, member C1 (dihydrodiol dehydrogenase 1; 20-alpha (3-alpha)-hydroxysteroid dehydrogenase)	1 siRNAs/3 siRNAs	44785	GCUACAGCAAAGCCCAUUGtt	CAAUGGGCUUUGCUGUAGCtt	3.39	1.35	0.64
					9727	GGCCACCAAAUUGGCAAUUtt	AAUUGCCAAUUUGGUGGCCtc	0.98
					256486	UUAUGUUGACCUCUACCUUtt	AAGGUAGAGGUCAACAUAAtc	0.29
EPM2A	7957	ENSG00000112425	epilepsy, progressive myoclonus type 2A, Lafora disease (laforin)	1 siRNAs/3 siRNAs	139561	CCAAGCCAUGCAUUAUUCAtt	UGAAUAAUGCAUGGCUUGGtg	4.5	1.54	1.16
					114565	CCGUUGCUGUACUUACAAUtt	AUUGUAAGUACAGCAACGGtc	0.89
					2013	GGCAAUGGACCUCAUCAUGtt	CAUGAUGAGGUCCAUUGCCtt	0.44
ST6GAL1	6480	ENSG00000073849	ST6 beta-galactosamide alpha-2,6-sialyltranferase 1	1 siRNAs/3 siRNAs	111233	CCCAUCUGUAUACCACUCAtt	UGAGUGGUAUACAGAUGGGtc	3.8	2.92	1.22
					111237	GCUAUUGCUAUUGGUUUGGtt	CCAAACCAAUAGCAAUAGCtt	0.98
					111235	GGUCUAUCUCUCCCAUCAGtt	CUGAUGGGAGAGAUAGACCtt	0.84
Table S3 lists the 57 genes in which the siRNA pool promoted virus infection without cytotoxicity, 2 genes that were discontinued by NCBI are not shown. For each gene the number of individual siRNAs that promoted infection, siRNA ID and sequences are listed. The effect of gene depletion on SNIV infection using either individual siRNA or pool of siRNAs were indicated by Z-score. The cell viability…

## Sheet: Sheet2
Table S2. Human genes identified by the screen as inhibiting SINV-Luc infection.
Official HGNC Gene Symbol	Entrez Gene ID	Ensembl ID	Official HGNC Full Name	# of siRNA Repeated
CHST11	50515	ENSG00000171310	carbohydrate (chondroitin 4) sulfotransferase 11	3 siRNAs/3 siRNAs
CKS2	1164	ENSG00000123975	CDC28 protein kinase regulatory subunit 2	3 siRNAs/3 siRNAs
CTDSP1	58190	ENSG00000144579	CTD (carboxy-terminal domain, RNA polymerase II, polypeptide A) small phosphatase 1	3 siRNAs/3 siRNAs
FBXL5	26234	ENSG00000118564	F-box and leucine-rich repeat protein 5	3 siRNAs/3 siRNAs
FNTA	2339	ENSG00000168522	farnesyltransferase, CAAX box, alpha	3 siRNAs/3 siRNAs
FOS	2353	ENSG00000170345	v-fos FBJ murine osteosarcoma viral oncogene homolog	3 siRNAs/3 siRNAs
GNAI3	2773	ENSG00000065135	guanine nucleotide binding protein (G protein), alpha inhibiting activity polypeptide 3	3 siRNAs/3 siRNAs
GPC3	2719	ENSG00000147257	glypican 3	3 siRNAs/3 siRNAs
HIST1H2BB	3018	ENSG00000196226	histone cluster 1, H2bb	3 siRNAs/3 siRNAs
HPS1	3257	ENSG00000107521	Hermansky-Pudlak syndrome 1	3 siRNAs/3 siRNAs
ITFG3	83986	ENSG00000167930	integrin alpha FG-GAP repeat containing 3	3 siRNAs/3 siRNAs
MAGEB10	139422	ENSG00000177689	melanoma antigen family B, 10	3 siRNAs/3 siRNAs
MAP1LC3B	81631	ENSG00000140941	microtubule-associated protein 1 light chain 3 beta	3 siRNAs/3 siRNAs
MAP2K3	5606	ENSG00000034152	mitogen-activated protein kinase kinase 3	3 siRNAs/3 siRNAs
MARS2	92935	ENSG00000247626	methionyl-tRNA synthetase 2, mitochondrial	3 siRNAs/3 siRNAs
MRE11A	4361	ENSG00000020922	MRE11 meiotic recombination 11 homolog A (S. cerevisiae)	3 siRNAs/3 siRNAs
MRPS25	64432	ENSG00000131368	mitochondrial ribosomal protein S25	3 siRNAs/3 siRNAs
MSL1	339287	ENSG00000188895	male-specific lethal 1 homolog (Drosophila)	3 siRNAs/3 siRNAs
OGDH	4967	ENSG00000105953	oxoglutarate (alpha-ketoglutarate) dehydrogenase (lipoamide)	3 siRNAs/3 siRNAs
OSBPL2	9885	ENSG00000130703	oxysterol binding protein-like 2	3 siRNAs/3 siRNAs
PAFAH1B2	5049	ENSG00000168092	platelet-activating factor acetylhydrolase, isoform Ib, subunit 2 (30kDa)	3 siRNAs/3 siRNAs
PLAT	5327	ENSG00000104368	plasminogen activator, tissue	3 siRNAs/3 siRNAs
PPP1R12B	4660	ENSG00000077157	protein phosphatase 1, regulatory (inhibitor) subunit 12B	3 siRNAs/3 siRNAs
RASGRF1	5923	ENSG00000058335	Ras protein-specific guanine nucleotide-releasing factor 1	3 siRNAs/3 siRNAs
SMAD3	4088	ENSG00000166949	SMAD family member 3	3 siRNAs/3 siRNAs
SRD5A1	6715	ENSG00000145545	steroid-5-alpha-reductase, alpha polypeptide 1 (3-oxo-5 alpha-steroid delta 4-dehydrogenase alpha 1)	3 siRNAs/3 siRNAs
SYNPO2	171024	ENSG00000172403	synaptopodin 2	3 siRNAs/3 siRNAs
TAF4	6874	ENSG00000130699	TAF4 RNA polymerase II, TATA box binding protein (TBP)-associated factor, 135kDa	3 siRNAs/3 siRNAs
TAF5	6877	ENSG00000148835	TAF5 RNA polymerase II, TATA box binding protein (TBP)-associated factor, 100kDa	3 siRNAs/3 siRNAs
TGFB1I1	7041	ENSG00000140682	transforming growth factor beta 1 induced transcript 1	3 siRNAs/3 siRNAs
TINF2	26277	ENSG00000092330	TERF1 (TRF1)-interacting nuclear factor 2	3 siRNAs/3 siRNAs
UCK2	7371	ENSG00000143179	uridine-cytidine kinase 2	3 siRNAs/3 siRNAs
YARS	8565	ENSG00000134684	tyrosyl-tRNA synthetase	3 siRNAs/3 siRNAs
ACAP1	9744	ENSG00000072818	ArfGAP with coiled-coil, ankyrin repeat and PH domains 1	2 siRNAs/3 siRNAs
ADRM1	11047	ENSG00000130706	adhesion regulating molecule 1	2 siRNAs/3 siRNAs
AMICA1	120425	ENSG00000160593	adhesion molecule, interacts with CXADR antigen 1	2 siRNAs/3 siRNAs
ANXA13	312	ENSG00000104537	annexin A13	2 siRNAs/3 siRNAs
CTH	1491	ENSG00000116761	cystathionase (cystathionine gamma-lyase)	2 siRNAs/3 siRNAs
C3ORF62	375341	ENSG00000188315	chromosome 3 open reading frame 62	2 siRNAs/3 siRNAs
DACT1	51339	ENSG00000165617	dapper, antagonist of beta-catenin, homolog 1 (Xenopus laevis)	2 siRNAs/3 siRNAs
EVC	2121	ENSG00000072840	Ellis van Creveld syndrome	2 siRNAs/3 siRNAs
GCNT3	9245	ENSG00000140297	glucosaminyl (N-acetyl) transferase 3, mucin type	2 siRNAs/3 siRNAs
LIMA1	51474	ENSG00000050405	LIM domain and actin binding 1	2 siRNAs/3 siRNAs
LINC00032	158035	ENSG00000231459	long intergenic non-protein coding RNA 32	2 siRNAs/3 siRNAs
LOC388530	388530 (Discontinued)			2 siRNAs/3 siRNAs
LOC441708	441708 (Discontinued)			2 siRNAs/3 siRNAs
LZTR1	8216	ENSG00000099949	leucine-zipper-like transcription regulator 1	2 siRNAs/3 siRNAs
MXD4	10608	ENSG00000123933	MAX dimerization protein 4	2 siRNAs/3 siRNAs
NOS3	4846	ENSG00000164867	nitric oxide synthase 3 (endothelial cell)	2 siRNAs/3 siRNAs
NXF2	56001	ENSG00000185554	nuclear RNA export factor 2	2 siRNAs/3 siRNAs
ORMDL1	94101	ENSG00000128699	ORM1-like 1 (S. cerevisiae)	2 siRNAs/3 siRNAs
PPIAP26	121981	ENSG00000150276	peptidylprolyl isomerase A (cyclophilin A) pseudogene 26	2 siRNAs/3 siRNAs
RCVRN	5957	ENSG00000109047	recoverin	2 siRNAs/3 siRNAs
TDRD10	126668	ENSG00000163239	tudor domain containing 10	2 siRNAs/3 siRNAs
TMPRSS11B	132724	ENSG00000185873	transmembrane protease, serine 11B	2 siRNAs/3 siRNAs
VARS2	57176	ENSG00000137411	valyl-tRNA synthetase 2, mitochondrial (putative)	2 siRNAs/3 siRNAs
AKR1C1	1645	ENSG00000187134	aldo-keto reductase family 1, member C1 (dihydrodiol dehydrogenase 1; 20-alpha (3-alpha)-hydroxysteroid dehydrogenase)	1 siRNAs/3 siRNAs
EPM2A	7957	ENSG00000112425	epilepsy, progressive myoclonus type 2A, Lafora disease (laforin)	1 siRNAs/3 siRNAs
ST6GAL1	6480	ENSG00000073849	ST6 beta-galactosamide alpha-2,6-sialyltranferase 1	1 siRNAs/3 siRNAs
